# Supplementary material for: A novel posttranslational modification of histone, H3 S-sulfhydration, is down-regulated in asthenozoospermic sperm
Source: J Assist Reprod Genet. 2021 Oct 18;38(12):3175–93. doi: 10.1007/s10815-021-02314-x (PMC8666411; doi:10.1007/s10815-021-02314-x)
Supplement: Supplementary file 5 — (XLSX 30 kb) [file 10815_2021_2314_MOESM3_ESM.xlsx]

## Sheet: Sheet1
Supplementary Data 1. Proteins identified in the human sperm proteome with S-sulfhydration
Protein accession numbers	Descriptions	Gene name	Peptides	Unique peptides	Sequence coverage [%]	Mol. weight [kDa]	Sequence length	Score	Intensity
P42025	Beta-centractin	ACTR1B	4	4	14.2	37.433	332	24.617	40703000
Q9Y6C9	Mitochondrial carrier homolog 2	MTCH2	9	9	36.6	33.331	303	136.08	593410000
Q9Y4L1	Hypoxia up-regulated protein 1	HYOU1	11	11	11.7	104.78	937	80.314	303710000
Q9Y394	Dehydrogenase/reductase SDR family member 7	DHRS7	3	3	11.2	38.298	339	20.378	23333000
Q9Y371	Endophilin-B1	SH3GLB1	4	4	11.5	40.796	365	24.453	15039000
Q9Y277	Voltage-dependent anion-selective channel protein 3	VDAC3	11	11	44.9	30.658	283	85.796	686000000
Q9Y230	RuvB-like 2	RUVBL2	14	14	33.9	51.156	463	120.15	400150000
Q9UDW1	Cytochrome b-c1 complex subunit 9	UQCR10	3	3	50.8	7.3084	63	21.968	26400000
Q9NZ45	CDGSH iron-sulfur domain-containing protein 1	C10orf70	3	3	34.3	12.199	108	20.702	23151000
Q9NV55	Aspartyl aminopeptidase	DNPEP	4	4	10.9	48.689	441	27.55	43545000
Q9HDC9	Adipocyte plasma membrane-associated protein	APMAP	7	7	19.5	46.48	416	42.589	136320000
Q9HBV2	Sperm acrosome membrane-associated protein 1	SPACA1	4	4	19.7	32.143	294	57.976	266820000
Q9HAT0	Ropporin-1A	ROPN1	10	3	55.2	23.892	212	21.262	201690000
Q9H4B8	Dipeptidase 3	DPEP3	4	4	7.6	56.295	512	26.937	76659000
Q9H4A4	Aminopeptidase B	RNPEP	4	4	7.5	72.595	650	24.655	19038000
Q9H1E5	Thioredoxin-related transmembrane protein 4	TMX4	4	4	13.5	38.952	349	28.222	158790000
Q9H0C2	ADP/ATP translocase 4	SLC25A31	9	7	30.5	35.021	315	65.224	360500000
Q9BZX4	Ropporin-1B	ROPN1B	10	3	66.5	23.964	212	115.15	1521600000
Q9BYZ2	L-lactate dehydrogenase A-like 6B	LDHAL6B	10	10	21.3	41.942	381	64.606	124930000
Q9BVM2	Protein DPCD	DPCD	5	5	23.6	23.239	203	36.106	25908000
Q9BS86	Zona pellucida-binding protein 1	ZPBP	10	10	33.3	40.141	351	73.235	488230000
Q9BR63	Phenylalanine--tRNA ligase beta subunit	FARSB	6	6	10.1	65.7	585	39.094	23026000
Q96HX3	Dolichyl-diphosphooligosaccharide--protein glycosyltransferase subunit 1	RPN1	16	16	32.6	64.581	568	119.46	228320000
Q96HR9	Receptor expression-enhancing protein 6	REEP6	4	4	21.2	20.733	184	64.217	35705000
Q96HA9	Peroxisomal membrane protein 11C	PEX11G	2	2	10.8	26.636	241	40.046	13458000
Q8WW22	DnaJ homolog subfamily A member 4	DNAJA4	4	4	10.3	44.797	397	31.74	39153000
Q8TC12	Retinol dehydrogenase 11	RDH11	6	6	31.2	26.332	237	43.614	87779000
Q8TBT6	Cytochrome c1, heme protein, mitochondrial	CYC1	4	4	18.7	34.489	315	29.932	75369000
Q8NBX0	Saccharopine dehydrogenase-like oxidoreductase	SCCPDH	8	8	22.6	47.151	429	71.539	671160000
Q8NA61	Spermatid-associated protein	SPERT	7	7	16.1	51.57	448	42.33	55882000
Q8N0W7	Fragile X mental retardation 1 neighbor protein	FMR1NB	3	3	16.5	29.24	255	30	48259000
Q8IZ29	Tubulin beta-4B chain	TUBB2C	22	13	65.2	49.839	445	323.31	3712400000
Q7Z7H5	Transmembrane emp24 domain-containing protein 4	TMED4	3	3	12.3	25.943	227	32.287	40307000
Q7Z726	Importin subunit alpha	KPNA2	4	4	10.2	57.875	529	34.038	76946000
Q7Z503	Succinyl-CoA ligase subunit beta	SUCLA2	5	5	12.4	43.61	403	30.696	31740000
Q6NVC0	ADP/ATP translocase 2	SLC25A5	6	4	18.6	35.293	323	25.332	71528000
Q6NUT2	Probable C-mannosyltransferase DPY19L2	DPY19L2	4	4	5.8	87.373	758	22.982	36292000
Q6LDS3	Prostate-specific antigen	APS	7	7	35	28.227	257	48.415	424030000
Q6IPT9	Elongation factor 1-alpha	EEF1A1	12	12	40.3	50.184	462	233.62	2122500000
Q6IBT3	T-complex protein 1 subunit eta	CCT7	9	9	18	59.328	543	62.333	153270000
Q6IAV5	Succinyl-CoA:3-ketoacid-coenzyme A transferase	OXCT	4	4	7.5	56.191	520	24.244	32319000
Q6IAN0	Dehydrogenase/reductase SDR family member 7B	DHRS7B	3	3	12.6	33.524	310	37.713	5583300
Q6FI37	Isocitrate dehydrogenase [NADP]	HEL-S-26	6	6	15	46.659	414	37.88	68753000
Q6FHH6	LanC-like protein 1	LANCL1	4	4	14.5	45.267	399	27.346	45204000
Q68DR3	Histidine-rich glycoprotein	HRG	2	2	14.4	35.123	312	21.909	275190000
Q68DQ4	cAMP-dependent protein kinase type I-alpha regulatory subunit	PRKAR1A	8	8	20.5	42.947	381	58.006	106740000
Q5T9G4	Armadillo repeat-containing protein 12	ARMC12	8	8	26.5	38.631	340	59.251	185620000
Q5T6W2	Heterogeneous nuclear ribonucleoprotein K	HNRNPK	3	3	9	41.807	379	25.116	28317000
Q5SRT3	Chloride intracellular channel protein	CLIC1	7	7	32	26.922	241	63.009	102870000
Q5S4N1	ATP-dependent RNA helicase DDX3Y	DDX3Y	8	8	13.6	73.153	660	50.198	49980000
Q5CAQ5	Endoplasmin	TRA1	31	29	40.1	92.339	802	228.34	2080600000
Q5BJF6	Outer dense fiber protein 2	ODF2	23	23	30.6	95.4	829	223.74	652550000
Q59HA3	Ras GTPase-activating-like protein IQGAP2	IQGAP2	3	3	3.6	132.69	1155	22.822	17120000
Q59GM9	Alpha-1,4 glucan phosphorylase	PYGB	11	11	13.8	98.828	865	82.072	186100000
Q59ET3	T-complex protein 1 subunit zeta	CCT6A	10	10	16.8	57.761	529	62.55	87557000
Q59E93	Aminopeptidase N	ANPEP	17	17	17.2	109.54	967	108.89	200760000
Q58F09	Mannosyl-oligosaccharide glucosidase	MOGS	3	3	5.1	91.905	837	21.216	34062000
Q53T60	Aspartate--tRNA ligase, cytoplasmic	DARS	3	3	8.9	35.877	313	21.166	20581000
Q53SS8	Poly(rC)-binding protein 1	PCBP1	5	4	16.3	37.497	356	35.59	84023000
Q53S54	Cullin-3	CUL3	6	6	9.2	86.465	746	43.329	30057000
Q53HU0	T-complex protein 1 subunit theta	CCT8	15	15	28.6	59.65	548	105.87	227750000
Q53H82	Beta-lactamase-like protein 2	LACTB2	4	4	15.6	32.805	288	28.393	31930000
Q53GF9	Transmembrane emp24 domain-containing protein 10	TMED10	5	5	21.9	24.976	219	32.606	109910000
Q53G71	Calreticulin	CALR	10	10	34.2	46.918	406	65.518	280170000
Q53FI1	Plastin-2	LCP1	10	10	17.2	70.289	627	68.007	85146000
Q53EV5	Tektin-3	TEKT3	5	5	9.4	56.544	490	29.001	23686000
Q4W4Y1	Programmed cell death 6-interacting protein	DRIP4	5	5	5.9	96.078	868	30.673	20490000
Q4LE36	ATP-citrate synthase	ACLY	12	12	11.9	119.77	1091	80.02	80499000
Q2VEU1	Sulfurtransferase	MPST	4	4	17.2	22.332	198	34.024	26861000
Q1ZYQ1	Tubulin alpha-3C/D chain	TUBA2	22	2	56.9	49.959	450	323.31	4930400000
Q16698	2,4-dienoyl-CoA reductase, mitochondrial	DECR1	9	9	30.4	36.067	335	60.072	310240000
Q15084	Protein disulfide-isomerase A6	PDIA6	5	5	19.3	48.121	440	72.27	130920000
Q14990	Outer dense fiber protein 1	ODF1	9	9	44.4	28.366	250	89.406	787340000
Q14410	Glycerol kinase 2	GK2	11	10	22.6	60.593	553	89.68	220590000
Q14204	Cytoplasmic dynein 1 heavy chain 1	DYNC1H1	18	18	3.8	532.4	4646	111.4	82933000
Q13162	Peroxiredoxin-4	PRDX4	6	4	29.2	30.54	271	46.384	110610000
Q13011	Delta(3,5)-Delta(2,4)-dienoyl-CoA isomerase, mitochondrial	ECH1	6	6	18.9	35.816	328	38.396	49194000
Q0QF37	Malate dehydrogenasel	MDH2	13	13	56.4	31.969	305	135.88	650090000
Q0QEN7	ATP synthase subunit beta	ATP5B	16	16	48.8	48.113	445	186.77	881330000
Q06830	Peroxiredoxin-1	PRDX1	7	5	39.2	22.11	199	44.894	276170000
Q06210	Glutamine--fructose-6-phosphate aminotransferase [isomerizing] 1	GFPT1	9	9	14.7	78.806	699	63.816	127590000
Q02790	Peptidyl-prolyl cis-trans isomerase FKBP4	FKBP4	6	6	15.9	51.804	459	40.605	52010000
Q01991	Acetyltransferase component of pyruvate dehydrogenase complex	DLAT	3	3	14.5	23.397	220	31.638	78790000
Q01813	ATP-dependent 6-phosphofructokinase, platelet type	PFKP	13	10	20.4	85.595	784	89.939	190940000
Q00610	Clathrin heavy chain	CLTC	21	21	13.8	192.06	1679	137.15	248000000
P84077	ADP-ribosylation factor 1	ARF1	5	3	32	20.697	181	43.887	125480000
P62826	GTP-binding nuclear protein Ran	RAN	9	9	41.6	26.224	233	64.006	261560000
P62258	14-3-3 protein epsilon	HEL2	9	6	32.9	29.174	255	41.9	210830000
P61019	Ras-related protein Rab-2A	RAB2	7	7	39.2	23.545	212	100.23	205470000
P55084	Trifunctional enzyme subunit beta, mitochondrial	HADHB	10	10	18.6	51.294	474	69.493	213380000
P55072	Transitional endoplasmic reticulum ATPase	VCP	25	25	39.6	89.321	806	235.56	697340000
P54136	Arginine--tRNA ligase, cytoplasmic	RARS	4	4	5.6	75.378	660	24.176	14078000
P49327	Fatty acid synthase	FASN	43	43	21.9	273.42	2511	323.31	736070000
P48047	ATP synthase subunit O, mitochondrial	ATP5O	5	5	32.4	23.277	213	39.869	66582000
P45880	Voltage-dependent anion-selective channel protein 2	VDAC2	16	16	66	31.566	294	158.54	786710000
P41250	Glycine--tRNA ligase	GARS	6	6	8.9	77.53	685	35.186	36684000
P36969	Glutathione peroxidase	GPX4	10	10	53.6	22.024	196	75.729	961420000
P31040	Succinate dehydrogenase [ubiquinone] flavoprotein subunit, mitochondrial	SDHA	10	10	18.5	72.691	664	70.501	92782000
P30084	Enoyl-CoA hydratase, mitochondrial	ECHS1	2	2	13.1	31.387	290	22.411	35382000
P30041	Peroxiredoxin-6	PRDX6	9	9	41.1	25.035	224	85.195	308820000
P29803	Pyruvate dehydrogenase E1 component subunit alpha, testis-specific form, mitochondrial	PDHA2	9	9	22.7	42.933	388	56.807	104930000
P28838	Cytosol aminopeptidase	LAP3	9	9	20.8	56.049	519	69.271	60670000
P27824	Calnexin	CANX	9	9	17.1	67.567	592	76.422	269220000
P27487	Dipeptidyl peptidase 4	DPP4	11	11	14.9	88.278	766	85.922	113370000
P26640	Valine--tRNA ligase	VARS	23	23	21.7	140.47	1264	166.73	414700000
P25705	ATP synthase subunit alpha	ATP5A1	20	20	35.8	59.75	553	160.74	855350000
P24752	Acetyl-CoA acetyltransferase, mitochondrial	ACAT1	8	8	20.8	45.199	427	77.756	149880000
P23526	Adenosylhomocysteinase	AHCY	4	4	10.9	47.716	432	26.75	23199000
P23368	NAD-dependent malic enzyme, mitochondrial	ME2	6	6	11.3	65.443	584	36.713	44331000
P23284	Peptidyl-prolyl cis-trans isomerase	PPIB	6	6	30.3	22.742	208	38.895	155410000
P22748	Carbonic anhydrase 4	CA4	4	4	15.1	35.032	312	24.606	49231000
P22314	Ubiquitin-like modifier-activating enzyme 1	UBE1	5	5	5.5	117.85	1058	32.626	23029000
P18085	ADP-ribosylation factor 4	ARF4	5	4	25.6	20.511	180	25.758	42825000
P17987	T-complex protein 1 subunit alpha	TCP1	10	10	18.9	60.343	556	66.938	162020000
P16152	Carbonyl reductase [NADPH] 1	CBR1	3	3	13.4	30.375	277	20.299	35588000
P15309	Prostatic acid phosphatase	ACPP	11	11	28	44.566	386	124.79	603400000
P15259	Phosphoglycerate mutase 2	PGAM2	5	5	21.7	28.766	253	36.436	99052000
P13667	Protein disulfide-isomerase A4	PDIA4	5	5	8.5	72.932	645	32.189	38165000
P13639	Elongation factor 2	EEF2	25	25	34.3	95.337	858	172.9	818340000
P13489	Ribonuclease inhibitor	RNH1	6	6	16.2	49.416	456	49.017	65605000
P13073	Cytochrome c oxidase subunit 4 isoform 1, mitochondrial	COX4I1	5	5	27.2	19.576	169	36.448	112750000
P12277	Creatine kinase B-type	CKB	12	12	37.8	42.644	381	181.29	431470000
P12273	Prolactin-inducible protein	PIP	7	7	56.8	16.572	146	75.521	1230400000
P11177	Pyruvate dehydrogenase E1 component subunit beta, mitochondrial	PDHB	5	5	17	39.233	359	36.974	63121000
P10323	Acrosin	ACR	14	14	39.9	45.846	421	109.72	878970000
P09211	Glutathione S-transferase P	GSTP1	3	3	19.5	23.356	210	21.765	55053000
P07954	Fumarate hydratase, mitochondrial	FH	9	9	25.5	54.636	510	107.94	314230000
P07814	Bifunctional glutamate/proline--tRNA ligase	EPRS	6	6	3.8	170.59	1512	37.154	27717000
P07737	Profilin-1	PFN1	6	6	40	15.054	140	40.514	121530000
P07237	Protein disulfide-isomerase	P4HB	4	4	8.3	57.116	508	23.295	17078000
P07205	Phosphoglycerate kinase 2	PGK2	19	16	47.2	44.796	417	165.06	746200000
P05154	Plasma serine protease inhibitor	SERPINA5	9	9	25.1	45.674	406	89.707	77536000
P04075	Fructose-bisphosphate aldolase	ALDOA	20	17	62.6	39.42	364	143.26	800750000
P02743	Serum amyloid P-component	APCS	7	7	27.8	25.387	223	53.591	283190000
P00558	Phosphoglycerate kinase	PGK1	8	5	26.6	44.614	417	41.554	50526000
P00338	L-lactate dehydrogenase	LDHA	11	10	37.3	36.688	332	74.115	181840000
O96011	Peroxisomal membrane protein 11B	PEX11B	6	6	22.8	28.431	259	38.2	35422000
O75396	Vesicle-trafficking protein SEC22b	SEC22B	3	3	16.7	24.593	215	23.385	29884000
O60884	DnaJ homolog subfamily A member 2	DNAJA2	4	4	7.3	45.745	412	23.237	16699000
O60763	General vesicular transport factor p115	VDP	7	7	8.2	107.89	962	51.012	56586000
O43175	D-3-phosphoglycerate dehydrogenase	PHGDH	10	10	25.9	56.65	533	101.13	325410000
O14556	Glyceraldehyde-3-phosphate dehydrogenase, testis-specific	GAPDHS	18	17	56.1	44.501	408	166.26	1594400000
O14494	Lipid phosphate phosphohydrolase 1	PPAP2A	2	2	10.6	32.156	284	23.414	65811000
O00410	Importin-5	IPO5	15	15	17	123.63	1097	141.02	259540000
M0R019	Heterogeneous nuclear ribonucleoprotein M	HNRNPM	3	3	8.2	37.627	352	20.574	19377000
K9JA46	Heat shock protein HSP 90-alpha	HSP90AA1	38	24	46.6	84.659	732	323.31	3624200000
K7EK07	Histone H3	HIST3H3	5	2	41.7	14.914	132	47.219	2131200000
J3KS22	L-xylulose reductase	DCXR	8	8	44.4	23.803	223	58.888	152040000
J3KRM0	Zona pellucida-binding protein 2	ZPBP2	3	3	12.5	30.072	265	20.256	29625000
I3L1P8	Mitochondrial 2-oxoglutarate/malate carrier protein	SLC25A11	2	2	10.8	32.182	296	22.771	11576000
H9KV75	Alpha-actinin-1	ACTN1	5	2	6.4	94.825	822	34.546	46173000
H7C3K1	Uncharacterized protein C7orf61	C7orf61	3	3	19.4	20.565	191	21.946	37782000
H7C1D4	Translin	TSN	4	4	24.3	21.01	185	24.732	27900000
H3BSJ9	Cytochrome b-c1 complex subunit 2, mitochondrial	UQCRC2	5	5	22.6	36.389	336	40.777	81525000
H3BQB1	Adenine phosphoribosyltransferase	APRT	4	4	24.1	17.451	162	24.756	39878000
H3BPK7	Alanine--tRNA ligase, cytoplasmic	AARS	4	4	14.6	30.086	280	24.811	10289000
H3BMH2	Ras-related protein Rab-11A	RAB11A	6	6	41.3	17.668	155	39.091	123690000
G9BQT7	Calcium-binding tyrosine phosphorylation-regulated protein	CABYR	3	3	10.7	21.326	196	21.683	18893000
G9BCY8	L-lactate dehydrogenase	LDHC	15	14	47.3	36.281	332	133.53	1183800000
G3V5E4	Glucosamine 6-phosphate N-acetyltransferase	GNPNAT1	4	4	33.6	12.976	113	30.096	125020000
F8VXH9	Poly(rC)-binding protein 2	PCBP2	4	3	33.8	16.997	160	20.419	65374000
F8VR82	Serine/threonine-protein phosphatase	PPP1CC	5	5	21.5	30.987	270	35.91	69383000
F8VQ14	T-complex protein 1 subunit beta	CCT2	11	11	31.5	44.812	416	77.075	129430000
F5H5K1	Leucine-rich repeat-containing protein 37B	LRRC37B	5	4	7.1	96.432	865	63.673	89644000
F5GY37	Prohibitin-2	PHB2	8	8	34.1	29.723	267	52.792	73179000
E9PP50	Cofilin-1	CFL1	5	4	43.4	17.777	159	46.576	94465000
E9PF19	Transducin beta-like protein 2	TBL2	9	9	23.1	45.935	411	65.76	74843000
E9KL44	Trifunctional enzyme subunit alpha, mitochondrial	HADHA	17	17	28.8	82.999	763	138.54	443720000
E9KL35	Guanine nucleotide-binding protein subunit beta-2-like 1	GNB2L1	5	5	17	35.076	317	41.206	73282000
E7EW20	Unconventional myosin-VI	MYO6	5	5	4.2	145.01	1253	31.518	17094000
E7ERJ7	Polyadenylate-binding protein	PABPC1	5	5	12.6	47.334	419	31.604	35359000
E7ERD7	Long-chain-fatty-acid--CoA ligase 6	ACSL6	11	10	18.8	75.246	677	79.97	109470000
E7EPM6	Long-chain-fatty-acid--CoA ligase 1	ACSL1	9	8	14.5	74.281	664	62.485	209970000
E7EP66	Acrosin-binding protein	ACRBP	6	6	16.7	57.575	510	57.879	144850000
E7END7	Ras-related protein Rab-1A	RAB1A	4	4	22	19.018	173	23.024	72238000
E5RHW4	Erlin-2	ERLIN2	4	4	10.4	37.725	338	30.436	48253000
D9YZU5	Hemoglobin subunit beta	HBB	4	3	29.9	15.998	147	26.678	33492000
D3DU13	Angiotensin-converting enzyme	ACE	5	5	10	58.426	511	30.601	67373000
D3DTX7	Collagen type I alpha 1 chain	COL1A1	7	2	10.2	84.739	885	51.266	176110000
C9K0U8	Single-stranded DNA-binding protein	SSBP1	3	3	26.4	14.131	121	21.156	28804000
C9JZ20	Prohibitin	PHB	6	6	31.8	22.27	201	41.632	70361000
C9J5N1	Alanyl-tRNA editing protein Aarsd1	AARSD1	9	9	21.2	55.065	495	67.78	136940000
B7ZMC4	Leucine-rich repeat-containing protein 37A3	LRRC37A2	4	3	5.2	99.509	885	27.794	33871000
B7ZLE5	Fibronectin	FN1	18	18	10.2	246.7	2240	164.35	306430000
B7Z9U2	Vesicle-fusing ATPase	NSF	11	11	17.4	72.228	650	77.277	136690000
B7Z9I1	Medium-chain specific acyl-CoA dehydrogenase, mitochondrial	ACADM	3	3	10.1	42.426	385	22.661	26854000
B7Z920	Tripeptidyl-peptidase 2	TPP2	7	7	6.6	117.96	1069	43.912	51934000
B7Z7A6	Transketolase-like protein 1	TKTL1	5	5	9.4	61.743	562	29.657	41807000
B7Z705	Chitinase domain-containing protein 1	CHID1	5	5	15.8	48.228	423	38.233	86729000
B7Z6B3	Receptor expression-enhancing protein	REEP5	4	4	23.7	17.758	156	25.388	47439000
B7Z5V2	Tyrosine-protein kinase receptor	EZR	5	5	9	65.568	554	52.527	56063000
B7Z1N6	Fructose-bisphosphate aldolase	ALDOC	5	2	20.9	35.423	325	25.775	63600000
B5BUB1	RuvB-like 1	RUVBL1	10	10	30.9	50.215	456	105.4	324320000
B4E2U0	6-phosphogluconate dehydrogenase, decarboxylating	PGD	6	6	17.1	50.792	461	41.282	86165000
B4E1M2	Bifunctional epoxide hydrolase 2	EPHX2	5	5	10.4	56.628	502	31.183	50394000
B4E1E9	Mitochondrial dicarboxylate carrier	SLC25A10	4	4	14.3	26.541	244	22.16	20508000
B4DZ95	2-oxoglutarate dehydrogenase, mitochondrial	OGDH	4	4	4.8	92.771	812	23.785	25839000
B4DZ08	Aconitate hydratase, mitochondrial	ACO2	19	19	28.1	83.412	761	143.8	229030000
B4DX78	ATP-dependent RNA helicase DDX39A	DDX39A	7	7	15.3	53.696	470	45.167	46593000
B4DWZ0	Guanine nucleotide-binding protein-like 1	GNL1	4	4	8.9	45.32	404	24.01	11610000
B4DVJ0	Glucose-6-phosphate isomerase	GPI	6	6	15.3	59.99	531	46.341	130090000
B4DUL5	Cytochrome b-c1 complex subunit 1, mitochondrial	UQCRC1	4	4	13.2	40.372	365	24.422	34311000
B4DUH1	Short-chain specific acyl-CoA dehydrogenase, mitochondrial	ACADS	5	5	13.3	43.63	405	33.175	65902000
B4DNN3	Glutamine--tRNA ligase	QARS	11	11	16.6	82.245	725	69.859	59040000
B4DL14	ATP synthase subunit gamma	ATP5C1	7	7	30.4	27.512	250	60.98	103650000
B4DJV2	Citrate synthase	CS	12	12	24.9	50.431	453	81.656	311640000
B4DJ30	Neutral alpha-glucosidase AB	GANAB	14	14	17.3	106.87	944	96.072	155200000
B4DGX3	Multifunctional protein ADE2	PAICS	3	3	11.8	31.555	280	40.541	25080000
B4DFL1	Dihydrolipoyl dehydrogenase	DLD	9	9	23.5	48.899	459	75.893	120620000
B4DFG3	Izumo sperm-egg fusion protein 4	IZUMO4	3	3	29.4	13.925	119	38.347	58106000
B4DEI3	Voltage-dependent anion-selective channel protein 1	VDAC1	3	3	21.2	16.695	156	20.559	161960000
B4DE69	Serine/threonine-protein phosphatase 2A 65 kDa regulatory subunit A alpha isoform	PPP2R1A	5	5	11.6	59.143	534	42.628	56925000
B4DE30	T-complex protein 1 subunit epsilon	CCT5	6	6	13.9	51.544	466	46.645	102130000
B3KX11	T-complex protein 1 subunit gamma	CCT3	13	13	32	57.945	522	129.9	301410000
B3KW21	Coatomer subunit gamma-1	COPG	3	3	5.6	67.804	610	26.181	33686000
B3KUZ8	Aspartate aminotransferase	GOT2	7	7	23.5	41.326	371	61.325	99515000
B3KQT9	Protein disulfide-isomerase	PDIA3	23	19	50.2	54.102	480	182.82	742530000
B3KQD0	A-kinase anchor protein 3	AKAP3	32	32	40.6	94.75	853	290.58	990890000
B3KQ33	Importin-4	IPO4	8	8	8	118.72	1081	64.98	82872000
B3KN28	Phosphoacetylglucosamine mutase	PGM3	4	4	7.2	59.865	542	25.001	14000000
B2RE46	Dolichyl-diphosphooligosaccharide--protein glycosyltransferase subunit 2	RPN2	6	6	12.5	69.333	631	36.929	46001000
B2RDD7	Protein arginine N-methyltransferase 5	PRMT5	4	4	6.8	72.709	637	25.996	34894000
B2RBR9	Importin subunit beta-1	KPNB1	15	15	20.3	97.183	876	112.38	204570000
B2RB68	Transketolase-like protein 2	TKTL2	5	5	9.7	67.838	626	38.348	45613000
B1AK87	F-actin-capping protein subunit beta	CAPZB	3	3	12.7	29.295	260	21.548	36157000
B1AHF3	NADH-cytochrome b5 reductase	CYB5R3	3	3	21.8	16.696	147	20.593	28364000
B0QY89	Eukaryotic translation initiation factor 3 subunit L	EIF3L	3	3	5.8	70.901	607	25.953	6624100
A8KAH7	cAMP-dependent protein kinase type II-alpha regulatory subunit	PRKAR2A	5	5	15.4	43.066	382	44.434	46713000
A8K8Y2	Cysteine-rich secretory protein 1	CRISP1	4	4	24.9	28.534	249	53.916	300050000
A8K8U8	A-kinase anchor protein 4	AKAP4	51	35	64.5	94.475	854	323.31	5959900000
A8K8U1	Cullin-associated NEDD8-dissociated protein 1	CAND1	7	7	6	136.32	1230	48.713	93425000
A8K8B9	cAMP-dependent protein kinase catalytic subunit beta	PRKACB	7	6	16	39.879	343	42.626	107680000
A8K897	Nuclear pore complex protein Nup93	NUP93	5	5	6.6	93.381	819	32.104	24846000
A8K7F6	Eukaryotic initiation factor 4A-I	EIF4A1	9	3	23.2	46.121	406	57.238	174530000
A8K5I0	Heat shock 70 kDa protein 1B	HSPA1B	15	7	25	70.051	641	110.28	545710000
A8K492	Methionine--tRNA ligase, cytoplasmic	MARS	5	5	6.1	101.14	900	36.533	44314000
A8K454	Calmegin	CLGN	8	8	17.5	70.037	610	69.295	145370000
A8K3C3	T-complex protein 1 subunit delta	CCT4	12	12	24.3	57.952	539	95.549	340970000
A8K335	Gamma-glutamyl hydrolase	GGH	4	4	15.1	36.047	318	28.723	33409000
A8K0A4	Abhydrolase domain-containing protein 16A	ABHD16A	5	5	12.5	63.259	558	30.152	48286000
A4UJ43	Glutathione S-transferase mu 3	GSTM3	19	4	77.6	24.818	210	-2	8746400
A2RUT3	Transmembrane protein 89	TMEM89	3	3	26.4	17.571	159	24.456	52695000
A2RRH1	L-amino-acid oxidase	IL4I1	4	4	6.3	65.357	589	24.737	13264000
A2RRE8	Carnitine O-palmitoyltransferase 1, muscle isoform	CPT1B	9	9	15.2	64.474	567	53.925	58532000
