# Supplementary material for: A novel posttranslational modification of histone, H3 S-sulfhydration, is down-regulated in asthenozoospermic sperm
Source: J Assist Reprod Genet. 2021 Oct 18;38(12):3175–93. doi: 10.1007/s10815-021-02314-x (PMC8666411; doi:10.1007/s10815-021-02314-x)
Supplement: Supplementary file 6 — (XLSX 78 kb) [file 10815_2021_2314_MOESM4_ESM.xlsx]

## Sheet: Sheet1
Gene_ID	Gene_symbol	Chr	Gene_Length(coding_region)	H3_3WT_read_count	H3_3MU_read_count	Gene_type	MUvsWT_log2FC	MUvsWT_pvalue	Sigcificant
ENSMUSG00000038422	Hdhd3	chr4	1366	464	17	protein_coding	-4.83609	0.0197388	DOWN
ENSMUSG00000079043	Fastkd5	chr2	3015	644	37	protein_coding	-4.18704	0.0422443	DOWN
ENSMUSG00000028069	Gpatch4	chr3	1768	1729	141	protein_coding	-3.68175	0.00324135	DOWN
ENSMUSG00000026166	Ccl20	chr1	1421	544	53	protein_coding	-3.42512	0.0179544	DOWN
ENSMUSG00000035385	Ccl2	chr11	1138	1978	208	protein_coding	-3.31496	0.00104489	DOWN
ENSMUSG00000031077	Fadd	chr7	3903	800	86	protein_coding	-3.28317	0.0486608	DOWN
ENSMUSG00000044827	Tlr1	chr5	2652	603	68	protein_coding	-3.21413	0.0419941	DOWN
ENSMUSG00000074364	Ehd2	chr7	5100	6029	727	protein_coding	-3.11747	0.00244665	DOWN
ENSMUSG00000046623	Gjb4	chr4	1446	666	83	protein_coding	-3.06991	0.0138337	DOWN
ENSMUSG00000021367	Edn1	chr13	2344	1106	140	protein_coding	-3.04743	0.0132634	DOWN
ENSMUSG00000039220	Ppp1r10	chr17	5621	2342	299	protein_coding	-3.0351	0.0165048	DOWN
ENSMUSG00000024087	Cyp1b1	chr17	5128	7241	935	protein_coding	-3.01873	0.00179912	DOWN
ENSMUSG00000074576	Mocs3	chr2	1681	361	50	protein_coding	-2.91757	0.0477483	DOWN
ENSMUSG00000037411	Serpine1	chr5	3024	14263	2025	protein_coding	-2.88186	0.000235467	DOWN
ENSMUSG00000022346	Myc	chr15	2717	6717	1016	protein_coding	-2.79049	0.000676968	DOWN
ENSMUSG00000031931	Ankrd49	chr9	1753	395	62	protein_coding	-2.73709	0.045986	DOWN
ENSMUSG00000036492	Rnf39	chr17	1795	571	90	protein_coding	-2.73107	0.02734	DOWN
ENSMUSG00000019960	Dusp6	chr10	2796	1363	217	protein_coding	-2.71659	0.0135394	DOWN
ENSMUSG00000041324	Inhba	chr13	1980	1044	168	protein_coding	-2.70116	0.0120199	DOWN
ENSMUSG00000014599	Csf1	chr3	5262	11797	1899	protein_coding	-2.70068	0.000916115	DOWN
ENSMUSG00000004891	Nes	chr3	6416	5757	931	protein_coding	-2.69404	0.00498896	DOWN
ENSMUSG00000030493	Faap24	chr7	1824	827	134	protein_coding	-2.69123	0.0155224	DOWN
ENSMUSG00000049950	Rpp38	chr2	1042	366	61	protein_coding	-2.65054	0.0238484	DOWN
ENSMUSG00000024803	Ankrd1	chr19	1765	7737	1312	protein_coding	-2.62558	0.00048933	DOWN
ENSMUSG00000047040	Prr15l	chr11	3923	2283	406	protein_coding	-2.55695	0.010677	DOWN
ENSMUSG00000029073	Cptp	chr4	2709	934	172	protein_coding	-2.50659	0.025482	DOWN
ENSMUSG00000023947	Nfkbie	chr17	2422	1303	243	protein_coding	-2.48838	0.0123951	DOWN
ENSMUSG00000052485	Tmem171	chr13	1583	512	97	protein_coding	-2.46566	0.0283591	DOWN
ENSMUSG00000039518	Cdsn	chr17	2678	5242	1005	protein_coding	-2.4485	0.00155261	DOWN
ENSMUSG00000048920	Fkrp	chr7	2803	1141	219	protein_coding	-2.44687	0.0199191	DOWN
ENSMUSG00000044400	Sowahd	chrX	1574	514	99	protein_coding	-2.44184	0.0281163	DOWN
ENSMUSG00000049521	Cdc42ep1	chr15	2542	11122	2144	protein_coding	-2.44061	0.000688006	DOWN
ENSMUSG00000020561	Twistnb	chr12	2324	797	161	protein_coding	-2.37309	0.0266703	DOWN
ENSMUSG00000074406	Zfp628	chr7	3524	959	197	protein_coding	-2.34891	0.0381898	DOWN
ENSMUSG00000063767	S100a7a	chr3	741	720	149	protein_coding	-2.33826	0.0051067	DOWN
ENSMUSG00000021458	2010111I01Rik	chr13	6349	4161	863	protein_coding	-2.33507	0.00959529	DOWN
ENSMUSG00000032643	Fhl3	chr4	1683	2005	417	protein_coding	-2.33106	0.0035872	DOWN
ENSMUSG00000053012	Krcc1	chr6	1748	3653	761	protein_coding	-2.32869	0.00158572	DOWN
ENSMUSG00000070348	Ccnd1	chr7	3835	6414	1337	protein_coding	-2.3278	0.002156	DOWN
ENSMUSG00000034765	Dusp5	chr19	2473	3232	679	protein_coding	-2.31652	0.00313098	DOWN
ENSMUSG00000035373	Ccl7	chr11	801	518	109	protein_coding	-2.3142	0.00984915	DOWN
ENSMUSG00000029337	Fgf5	chr5	2501	1460	308	protein_coding	-2.31054	0.0116225	DOWN
ENSMUSG00000020648	Dus4l	chr12	1768	411	87	protein_coding	-2.30563	0.0487601	DOWN
ENSMUSG00000043998	Mgat2	chr12	2615	2375	508	protein_coding	-2.2906	0.00586093	DOWN
ENSMUSG00000030103	Bhlhe40	chr6	3272	5997	1286	protein_coding	-2.28693	0.00196468	DOWN
ENSMUSG00000037946	Fgd3	chr13	6012	5579	1199	protein_coding	-2.28375	0.00571744	DOWN
ENSMUSG00000074922	Fam122a	chr19	855	600	129	protein_coding	-2.28317	0.00881163	DOWN
ENSMUSG00000017144	Rnd3	chr2	4432	4062	874	protein_coding	-2.28206	0.00580574	DOWN
ENSMUSG00000050777	Tmem37	chr1	1311	2570	555	protein_coding	-2.27678	0.00184695	DOWN
ENSMUSG00000043311	D17H6S53E	chr17	2280	779	170	protein_coding	-2.26166	0.0278514	DOWN
ENSMUSG00000022554	Hgh1	chr15	1959	1224	268	protein_coding	-2.25687	0.0106806	DOWN
ENSMUSG00000020733	Slc9a3r1	chr11	1925	31804	6984	protein_coding	-2.25266	0.000890361	DOWN
ENSMUSG00000039910	Cited2	chr10	1968	4293	954	protein_coding	-2.2355	0.00166667	DOWN
ENSMUSG00000005124	Wisp1	chr15	5518	8404	1903	protein_coding	-2.20838	0.00274467	DOWN
ENSMUSG00000024912	Fosl1	chr19	1707	790	179	protein_coding	-2.20747	0.017535	DOWN
ENSMUSG00000049090	Zadh2	chr18	3321	2100	483	protein_coding	-2.18587	0.0108572	DOWN
ENSMUSG00000042745	Id1	chr2	1160	9770	2252	protein_coding	-2.18273	0.00106696	DOWN
ENSMUSG00000057967	Fgf18	chr11	1187	626	145	protein_coding	-2.17568	0.0144444	DOWN
ENSMUSG00000022179	4931414P19Rik	chr14	2585	2334	541	protein_coding	-2.17468	0.00628035	DOWN
ENSMUSG00000019997	Ctgf	chr10	2861	12998	3063	protein_coding	-2.15085	0.00118102	DOWN
ENSMUSG00000036430	Tbcc	chr17	1843	531	126	protein_coding	-2.14086	0.0375129	DOWN
ENSMUSG00000031657	Heatr3	chr8	4497	4123	980	protein_coding	-2.13842	0.00630243	DOWN
ENSMUSG00000043336	Filip1l	chr16	5335	1900	453	protein_coding	-2.13399	0.027362	DOWN
ENSMUSG00000047003	Zfp41	chr15	4068	1390	332	protein_coding	-2.1314	0.0290912	DOWN
ENSMUSG00000019832	Rab32	chr10	2108	1115	267	protein_coding	-2.12771	0.0146836	DOWN
ENSMUSG00000030980	Knop1	chr7	5871	2455	599	protein_coding	-2.10067	0.0216519	DOWN
ENSMUSG00000021550	2210016F16Rik	chr13	2822	2700	661	protein_coding	-2.09581	0.00616262	DOWN
ENSMUSG00000027832	Ptx3	chr3	2682	10092	2503	protein_coding	-2.07706	0.00153054	DOWN
ENSMUSG00000067430	Zfp763	chr17	3557	3863	962	protein_coding	-2.07119	0.00528698	DOWN
ENSMUSG00000045664	Cdc42ep2	chr19	1491	2163	539	protein_coding	-2.07025	0.00350625	DOWN
ENSMUSG00000047986	Palm3	chr8	3612	2663	670	protein_coding	-2.05639	0.00934143	DOWN
ENSMUSG00000049580	Tsku	chr7	2859	2464	621	protein_coding	-2.05391	0.00734731	DOWN
ENSMUSG00000044709	Gemin7	chr7	1519	2459	621	protein_coding	-2.05098	0.00316409	DOWN
ENSMUSG00000046761	Fam83h	chr15	4627	1876	474	protein_coding	-2.05028	0.0233444	DOWN
ENSMUSG00000052539	Magi3	chr3	6773	3740	949	protein_coding	-2.04413	0.014426	DOWN
ENSMUSG00000026709	Dars2	chr1	5195	1486	379	protein_coding	-2.03674	0.0394776	DOWN
ENSMUSG00000024561	Mbd1	chr18	2689	46250	11801	protein_coding	-2.03612	0.00148639	DOWN
ENSMUSG00000040616	Tmem51	chr4	1875	603	154	protein_coding	-2.0348	0.0333002	DOWN
ENSMUSG00000023905	Tnfrsf12a	chr17	963	9537	2447	protein_coding	-2.0281	0.00152318	DOWN
ENSMUSG00000026414	Tnnt2	chr1	1227	841	218	protein_coding	-2.01335	0.010699	DOWN
ENSMUSG00000040957	Cables1	chr18	3397	1025	267	protein_coding	-2.00629	0.0370199	DOWN
ENSMUSG00000035237	Lcat	chr8	1342	412	109	protein_coding	-1.98389	0.0365784	DOWN
ENSMUSG00000022894	Adamts5	chr16	8091	9038	2397	protein_coding	-1.98035	0.00554452	DOWN
ENSMUSG00000021951	N6amt2	chr14	836	795	212	protein_coding	-1.97247	0.00697204	DOWN
ENSMUSG00000068267	Cenpb	chr2	2722	7579	2023	protein_coding	-1.97109	0.00222958	DOWN
ENSMUSG00000017724	Etv4	chr11	3104	1873	500	protein_coding	-1.97093	0.0132855	DOWN
ENSMUSG00000022010	Tsc22d1	chr14	8994	12395	3359	protein_coding	-1.94923	0.0043635	DOWN
ENSMUSG00000096768	Erdr1	chrY	1124	1162	316	protein_coding	-1.94419	0.00645327	DOWN
ENSMUSG00000026343	Gpr39	chr1	3015	2042	559	protein_coding	-1.93464	0.0114974	DOWN
ENSMUSG00000059475	Zfp426	chr9	4888	2350	650	protein_coding	-1.91972	0.0192384	DOWN
ENSMUSG00000044456	Rin3	chr12	6835	1982	549	protein_coding	-1.91765	0.0408536	DOWN
ENSMUSG00000027907	S100a11	chr3	511	28129	7799	protein_coding	-1.91627	0.00200883	DOWN
ENSMUSG00000056501	Cebpb	chr2	1504	4342	1204	protein_coding	-1.9161	0.00240618	DOWN
ENSMUSG00000038236	Hoxa7	chr6	2877	1118	311	protein_coding	-1.91151	0.0267807	DOWN
ENSMUSG00000032134	Muc16	chr9	1035	518	145	protein_coding	-1.90247	0.0183664	DOWN
ENSMUSG00000094942	Gm3604	chr13	1677	614	172	protein_coding	-1.90141	0.0293709	DOWN
ENSMUSG00000038279	Nop2	chr6	2623	6165	1728	protein_coding	-1.90057	0.00285136	DOWN
ENSMUSG00000046058	Eid2	chr7	1285	652	184	protein_coding	-1.89074	0.0181347	DOWN
ENSMUSG00000025034	Trim8	chr19	3230	2985	843	protein_coding	-1.8897	0.00775938	DOWN
ENSMUSG00000054715	Zscan22	chr7	3501	1174	333	protein_coding	-1.88341	0.0337049	DOWN
ENSMUSG00000005732	Ranbp1	chr16	1666	17689	5018	protein_coding	-1.88324	0.00223694	DOWN
ENSMUSG00000029019	Nppb	chr4	781	250	71	protein_coding	-1.88161	0.0361074	DOWN
ENSMUSG00000032802	Srxn1	chr2	2820	2752	784	protein_coding	-1.87713	0.00738043	DOWN
ENSMUSG00000054716	Zfp771	chr7	1371	487	139	protein_coding	-1.87441	0.0311957	DOWN
ENSMUSG00000056481	Cd248	chr19	2560	1450	415	protein_coding	-1.87044	0.0156071	DOWN
ENSMUSG00000045377	Tmem88	chr11	1582	3628	1047	protein_coding	-1.85849	0.00311994	DOWN
ENSMUSG00000069662	Marcks	chr10	4048	5724	1654	protein_coding	-1.85664	0.00476085	DOWN
ENSMUSG00000070462	Mesdc1	chr7	3847	1566	454	protein_coding	-1.8519	0.0258315	DOWN
ENSMUSG00000024732	Ccdc86	chr19	3367	2511	728	protein_coding	-1.85183	0.0107653	DOWN
ENSMUSG00000029135	Fosl2	chr5	5855	5212	1512	protein_coding	-1.85095	0.00836277	DOWN
ENSMUSG00000054364	Rhob	chr12	2223	5541	1608	protein_coding	-1.85045	0.00295438	DOWN
ENSMUSG00000025209	Peo1	chr19	3488	2091	607	protein_coding	-1.85	0.0145585	DOWN
ENSMUSG00000048616	Nog	chr11	1922	599	174	protein_coding	-1.84904	0.0380979	DOWN
ENSMUSG00000046223	Plaur	chr7	1396	4552	1329	protein_coding	-1.84173	0.00268948	DOWN
ENSMUSG00000061118	Dnajc30	chr5	1160	1017	297	protein_coding	-1.84136	0.00864974	DOWN
ENSMUSG00000032841	Prr5l	chr2	4967	1622	474	protein_coding	-1.84039	0.0357506	DOWN
ENSMUSG00000049600	Zbtb45	chr7	2722	1611	471	protein_coding	-1.83973	0.0149264	DOWN
ENSMUSG00000037060	Prkcdbp	chr7	1035	2931	857	protein_coding	-1.8396	0.00285504	DOWN
ENSMUSG00000037185	Krt80	chr15	1774	1245	365	protein_coding	-1.83575	0.0117881	DOWN
ENSMUSG00000039201	Tbc1d25	chrX	2794	958	281	protein_coding	-1.83503	0.03344	DOWN
ENSMUSG00000071076	Jund	chr8	2878	6373	1872	protein_coding	-1.83297	0.0033922	DOWN
ENSMUSG00000027800	Tm4sf1	chr3	3355	4779	1406	protein_coding	-1.83069	0.00492274	DOWN
ENSMUSG00000033739	Fkbpl	chr17	1336	516	152	protein_coding	-1.82887	0.0283297	DOWN
ENSMUSG00000021403	Serpinb9b	chr13	3253	3986	1175	protein_coding	-1.82786	0.00589772	DOWN
ENSMUSG00000042677	Zc3h12a	chr4	2882	1989	588	protein_coding	-1.82373	0.0121781	DOWN
ENSMUSG00000070284	Gmppb	chr9	2758	1234	366	protein_coding	-1.819	0.0228403	DOWN
ENSMUSG00000032300	1700017B05Rik	chr9	4934	1377	410	protein_coding	-1.81341	0.0454599	DOWN
ENSMUSG00000039405	Prss23	chr7	3226	12728	3792	protein_coding	-1.81255	0.00261221	DOWN
ENSMUSG00000035561	Aldh1b1	chr4	2298	1125	336	protein_coding	-1.80897	0.0200809	DOWN
ENSMUSG00000030170	Wnt5b	chr6	2654	960	287	protein_coding	-1.80756	0.0313797	DOWN
ENSMUSG00000029580	Actb	chr5	2679	160543	48033	protein_coding	-1.80644	0.00246505	DOWN
ENSMUSG00000025610	Map3k7cl	chr16	1652	5643	1690	protein_coding	-1.80501	0.00273731	DOWN
ENSMUSG00000021226	Acot2	chr12	2196	1860	564	protein_coding	-1.78711	0.00942237	DOWN
ENSMUSG00000047649	Cd3eap	chr7	1657	1574	478	protein_coding	-1.78493	0.00818617	DOWN
ENSMUSG00000094114	Gm21967	chr13	1648	2137	650	protein_coding	-1.78265	0.00565489	DOWN
ENSMUSG00000048482	Bdnf	chr2	6217	3158	961	protein_coding	-1.78198	0.0193046	DOWN
ENSMUSG00000067929	Gm10226	chr17	255	144	44	protein_coding	-1.77607	0.0166262	DOWN
ENSMUSG00000062312	Erbb2	chr11	5210	2981	911	protein_coding	-1.77585	0.0162804	DOWN
ENSMUSG00000045954	Sdpr	chr1	3054	7318	2237	protein_coding	-1.77546	0.00336277	DOWN
ENSMUSG00000037525	Bcdin3d	chr15	1271	705	217	protein_coding	-1.7655	0.0172296	DOWN
ENSMUSG00000020205	Phlda1	chr10	1949	2150	663	protein_coding	-1.76283	0.00703826	DOWN
ENSMUSG00000025645	Ccdc51	chr9	2397	712	220	protein_coding	-1.75995	0.0425202	DOWN
ENSMUSG00000027313	Chac1	chr2	1637	4807	1494	protein_coding	-1.75153	0.00313834	DOWN
ENSMUSG00000061374	Fiz1	chr7	2834	5863	1826	protein_coding	-1.74853	0.00384474	DOWN
ENSMUSG00000045838	A430105I19Rik	chr2	4779	1306	409	protein_coding	-1.74056	0.0483039	DOWN
ENSMUSG00000035783	Acta2	chr19	1781	46821	14667	protein_coding	-1.74016	0.00272995	DOWN
ENSMUSG00000093803	Ppp2r3d	chr9	450	371	117	protein_coding	-1.73049	0.0102281	DOWN
ENSMUSG00000035403	Crb2	chr2	6698	3664	1166	protein_coding	-1.71743	0.018142	DOWN
ENSMUSG00000059796	Eif4a1	chr11	4334	10343	3303	protein_coding	-1.71238	0.00368286	DOWN
ENSMUSG00000038976	Ppp1r9b	chr11	5083	6138	1968	protein_coding	-1.70661	0.00662987	DOWN
ENSMUSG00000047409	Ctdspl	chr9	5190	1838	590	protein_coding	-1.70493	0.0341685	DOWN
ENSMUSG00000031723	Txnl4b	chr8	1892	816	263	protein_coding	-1.69908	0.0258389	DOWN
ENSMUSG00000032026	Rexo2	chr9	1075	2205	712	protein_coding	-1.6964	0.0040986	DOWN
ENSMUSG00000036114	Rpp25l	chr4	856	782	253	protein_coding	-1.69361	0.00924945	DOWN
ENSMUSG00000055041	Commd5	chr15	1060	1647	533	protein_coding	-1.69321	0.00520971	DOWN
ENSMUSG00000044030	Irf2bp1	chr7	2697	2114	688	protein_coding	-1.68507	0.0114018	DOWN
ENSMUSG00000020911	Krt19	chr11	1855	29078	9527	protein_coding	-1.67541	0.00302796	DOWN
ENSMUSG00000033554	Dph5	chr3	2985	940	308	protein_coding	-1.67531	0.040975	DOWN
ENSMUSG00000072235	Tuba1a	chr15	1647	26827	8801	protein_coding	-1.67352	0.0031273	DOWN
ENSMUSG00000046010	Zfp830	chr11	3278	1288	423	protein_coding	-1.67198	0.0301803	DOWN
ENSMUSG00000032062	2310030G06Rik	chr9	1242	926	305	protein_coding	-1.66778	0.012362	DOWN
ENSMUSG00000030612	Mrpl46	chr7	1392	1814	601	protein_coding	-1.65931	0.00650846	DOWN
ENSMUSG00000063838	1700027J19Rik	chr7	1288	2865	952	protein_coding	-1.65508	0.00422737	DOWN
ENSMUSG00000009585	Apobec3	chr15	6083	2352	784	protein_coding	-1.65054	0.0312288	DOWN
ENSMUSG00000075232	Amd1	chr10	3206	1170	392	protein_coding	-1.64316	0.0342163	DOWN
ENSMUSG00000004393	Ddx56	chr11	2533	4199	1411	protein_coding	-1.6389	0.00539367	DOWN
ENSMUSG00000024190	Dusp1	chr17	2697	8680	2923	protein_coding	-1.63582	0.00371229	DOWN
ENSMUSG00000003541	Ier3	chr17	1131	12601	4244	protein_coding	-1.63562	0.00336277	DOWN
ENSMUSG00000036533	Cdc42ep3	chr17	1967	1754	591	protein_coding	-1.63499	0.0102097	DOWN
ENSMUSG00000072704	Smim10l1	chr6	2509	3008	1015	protein_coding	-1.6329	0.00741354	DOWN
ENSMUSG00000067722	BC003965	chr17	3022	1748	591	protein_coding	-1.63005	0.017947	DOWN
ENSMUSG00000007872	Id3	chr4	1791	7757	2624	protein_coding	-1.62931	0.00351729	DOWN
ENSMUSG00000051817	Sox12	chr2	4453	11324	3848	protein_coding	-1.62278	0.00429728	DOWN
ENSMUSG00000024312	Wdr46	chr17	2442	2532	867	protein_coding	-1.61175	0.00881898	DOWN
ENSMUSG00000069920	B3gnt9	chr8	2516	1013	347	protein_coding	-1.6112	0.0303974	DOWN
ENSMUSG00000037552	Plekhg2	chr7	6797	3162	1088	protein_coding	-1.60473	0.0249227	DOWN
ENSMUSG00000003680	Taf6l	chr19	5150	1603	553	protein_coding	-1.601	0.0436865	DOWN
ENSMUSG00000032548	Slco2a1	chr9	4033	2407	831	protein_coding	-1.59989	0.0176674	DOWN
ENSMUSG00000050188	Lsm10	chr4	943	1286	445	protein_coding	-1.59659	0.00675497	DOWN
ENSMUSG00000039768	Dnajc11	chr4	10678	3475	1206	protein_coding	-1.59236	0.0414386	DOWN
ENSMUSG00000024678	Ms4a4d	chr19	1513	1067	373	protein_coding	-1.58189	0.0145548	DOWN
ENSMUSG00000039182	AW209491	chr13	2023	758	266	protein_coding	-1.57635	0.0345254	DOWN
ENSMUSG00000032733	Snx33	chr9	4564	1407	497	protein_coding	-1.56688	0.045493	DOWN
ENSMUSG00000032897	Nfyc	chr4	2942	1081	382	protein_coding	-1.5663	0.0355923	DOWN
ENSMUSG00000072582	Ptrh2	chr11	3132	3389	1198	protein_coding	-1.56581	0.00906181	DOWN
ENSMUSG00000000489	Pdgfb	chr15	2918	4745	1688	protein_coding	-1.55667	0.00636497	DOWN
ENSMUSG00000028688	Toe1	chr4	2979	1013	361	protein_coding	-1.55414	0.0401692	DOWN
ENSMUSG00000049932	H2afx	chr9	1357	3928	1403	protein_coding	-1.55086	0.00475717	DOWN
ENSMUSG00000047635	2810006K23Rik	chr5	2873	1119	401	protein_coding	-1.54611	0.0334032	DOWN
ENSMUSG00000040822	1700123O20Rik	chr14	1889	1665	597	protein_coding	-1.54529	0.0115747	DOWN
ENSMUSG00000037621	Atoh8	chr6	2355	3313	1188	protein_coding	-1.54518	0.00720751	DOWN
ENSMUSG00000028195	Cyr61	chr3	2028	26650	9576	protein_coding	-1.54222	0.00423841	DOWN
ENSMUSG00000026176	Ctdsp1	chr1	3334	3680	1326	protein_coding	-1.5382	0.00925313	DOWN
ENSMUSG00000045545	Krt14	chr11	1758	7744	2792	protein_coding	-1.53736	0.00437454	DOWN
ENSMUSG00000037628	Cdkn3	chr14	773	1228	443	protein_coding	-1.53651	0.0066078	DOWN
ENSMUSG00000043964	Orai3	chr7	2141	835	302	protein_coding	-1.5328	0.0337123	DOWN
ENSMUSG00000037750	Fam222b	chr11	3490	1493	542	protein_coding	-1.52742	0.0298933	DOWN
ENSMUSG00000026535	Ifi202b	chr1	1796	1021	371	protein_coding	-1.52607	0.0202686	DOWN
ENSMUSG00000029557	Ftsj2	chr5	1443	576	210	protein_coding	-1.52125	0.0328918	DOWN
ENSMUSG00000053175	Bcl3	chr7	2485	3058	1115	protein_coding	-1.52112	0.00850258	DOWN
ENSMUSG00000001020	S100a4	chr3	587	10164	3708	protein_coding	-1.52033	0.0043819	DOWN
ENSMUSG00000037613	Tnfrsf23	chr7	3353	2309	844	protein_coding	-1.51753	0.0159161	DOWN
ENSMUSG00000035049	Rrp12	chr19	4319	1801	659	protein_coding	-1.51602	0.0312068	DOWN
ENSMUSG00000069755	Zfp125	chr12	546	1956	718	protein_coding	-1.51143	0.00472038	DOWN
ENSMUSG00000000902	Smarcb1	chr10	7930	8200	3019	protein_coding	-1.50713	0.0100442	DOWN
ENSMUSG00000032334	Loxl1	chr9	3338	8701	3212	protein_coding	-1.50328	0.00539367	DOWN
ENSMUSG00000035621	Midn	chr10	4307	3185	1176	protein_coding	-1.50298	0.0148749	DOWN
ENSMUSG00000029570	Lfng	chr5	2282	2103	777	protein_coding	-1.50204	0.011571	DOWN
ENSMUSG00000047719	Ubiad1	chr4	2992	1759	650	protein_coding	-1.50182	0.0198823	DOWN
ENSMUSG00000035007	Rundc1	chr11	3223	1534	567	protein_coding	-1.50145	0.0263613	DOWN
ENSMUSG00000074682	Zcchc3	chr2	3089	2529	936	protein_coding	-1.49956	0.0132892	DOWN
ENSMUSG00000024947	Men1	chr19	3458	7291	2719	protein_coding	-1.48862	0.00601913	DOWN
ENSMUSG00000070520	Ndnl2	chr7	5946	2107	787	protein_coding	-1.48633	0.0397682	DOWN
ENSMUSG00000001021	S100a3	chr3	712	419	157	protein_coding	-1.48176	0.0202907	DOWN
ENSMUSG00000049922	Slc35c1	chr2	3275	2191	821	protein_coding	-1.48171	0.017248	DOWN
ENSMUSG00000029163	Emilin1	chr5	4938	2553	957	protein_coding	-1.48118	0.024117	DOWN
ENSMUSG00000043091	Tuba1c	chr15	1977	7646	2869	protein_coding	-1.47973	0.00510302	DOWN
ENSMUSG00000055760	Gemin6	chr17	1428	1166	438	protein_coding	-1.47814	0.013727	DOWN
ENSMUSG00000044339	Alkbh2	chr5	1115	2974	1120	protein_coding	-1.47448	0.00573951	DOWN
ENSMUSG00000032372	Plscr2	chr9	3180	1871	705	protein_coding	-1.47369	0.0204967	DOWN
ENSMUSG00000001025	S100a6	chr3	719	51506	19423	protein_coding	-1.47255	0.00496321	DOWN
ENSMUSG00000063888	Rpl7l1	chr17	2606	6696	2526	protein_coding	-1.47202	0.00583517	DOWN
ENSMUSG00000034201	Gas2l1	chr11	6100	4211	1595	protein_coding	-1.46618	0.0168028	DOWN
ENSMUSG00000039742	Fam71f1	chr6	1625	785	298	protein_coding	-1.46296	0.0269205	DOWN
ENSMUSG00000023938	Aars2	chr17	3348	1367	519	protein_coding	-1.46278	0.0336461	DOWN
ENSMUSG00000032014	Oaf	chr9	2388	884	337	protein_coding	-1.45687	0.0385467	DOWN
ENSMUSG00000009013	Dynll1	chr5	2926	23476	8955	protein_coding	-1.456	0.00518028	DOWN
ENSMUSG00000039804	Ncoa5	chr2	4383	1625	621	protein_coding	-1.45335	0.0385063	DOWN
ENSMUSG00000037601	Nme1	chr11	3342	4754	1817	protein_coding	-1.45316	0.00844371	DOWN
ENSMUSG00000010047	Hyal2	chr9	1893	673	258	protein_coding	-1.44881	0.0409308	DOWN
ENSMUSG00000008373	Prpf31	chr7	5439	7125	2737	protein_coding	-1.44587	0.00908756	DOWN
ENSMUSG00000021281	Tnfaip2	chr12	4984	9974	3832	protein_coding	-1.44565	0.00681015	DOWN
ENSMUSG00000051502	Ufsp1	chr5	996	713	274	protein_coding	-1.4453	0.0165195	DOWN
ENSMUSG00000049858	Suox	chr10	2349	1888	728	protein_coding	-1.44042	0.0145695	DOWN
ENSMUSG00000067925	Cxx1a	chrX	1276	757	292	protein_coding	-1.4399	0.0209161	DOWN
ENSMUSG00000062825	Actg1	chr11	2658	21061	8126	protein_coding	-1.43953	0.00527962	DOWN
ENSMUSG00000022469	Rapgef3	chr15	6336	4955	1915	protein_coding	-1.43712	0.0150442	DOWN
ENSMUSG00000027076	Timm10	chr2	815	747	289	protein_coding	-1.43561	0.0126637	DOWN
ENSMUSG00000029715	Pop7	chr5	1081	1281	496	protein_coding	-1.43443	0.0101361	DOWN
ENSMUSG00000057497	Fam136a	chr6	1605	2091	811	protein_coding	-1.43199	0.00928624	DOWN
ENSMUSG00000028271	Gtf2b	chr3	1271	2850	1106	protein_coding	-1.43119	0.0065894	DOWN
ENSMUSG00000029641	Rasl11a	chr5	1126	1616	628	protein_coding	-1.42917	0.0085688	DOWN
ENSMUSG00000017188	Coa3	chr11	886	3924	1526	protein_coding	-1.42815	0.00550037	DOWN
ENSMUSG00000001056	Nhp2	chr11	1146	5950	2318	protein_coding	-1.42558	0.00543414	DOWN
ENSMUSG00000039239	Tgfb2	chr1	4725	1995	780	protein_coding	-1.42042	0.0331935	DOWN
ENSMUSG00000024079	Eif2ak2	chr17	5113	3197	1253	protein_coding	-1.41691	0.0200662	DOWN
ENSMUSG00000048755	Mcat	chr15	1893	1461	573	protein_coding	-1.41592	0.015688	DOWN
ENSMUSG00000078134	Gm12355	chr11	1311	1447	568	protein_coding	-1.41468	0.0109971	DOWN
ENSMUSG00000027274	Mkks	chr2	3227	1508	593	protein_coding	-1.41211	0.0294628	DOWN
ENSMUSG00000038400	Pmepa1	chr2	4913	5446	2143	protein_coding	-1.41114	0.0109603	DOWN
ENSMUSG00000036639	Nudt1	chr5	1390	1799	710	protein_coding	-1.40688	0.00972406	DOWN
ENSMUSG00000067924	Cxx1b	chrX	1231	433	171	protein_coding	-1.40595	0.0429433	DOWN
ENSMUSG00000034850	Tmem127	chr2	4811	3911	1556	protein_coding	-1.39527	0.015184	DOWN
ENSMUSG00000062376	Borcs7	chr19	2176	798	318	protein_coding	-1.39294	0.0410007	DOWN
ENSMUSG00000043822	Adamtsl5	chr10	4722	1791	717	protein_coding	-1.3863	0.0393819	DOWN
ENSMUSG00000005413	Hmox1	chr8	2161	5632	2258	protein_coding	-1.38418	0.00688742	DOWN
ENSMUSG00000059273	Zc3h4	chr7	6049	1942	780	protein_coding	-1.38157	0.0494481	DOWN
ENSMUSG00000036106	Prr5	chr15	1917	2569	1038	protein_coding	-1.37298	0.00991538	DOWN
ENSMUSG00000030811	Fbxl19	chr7	3409	2347	949	protein_coding	-1.37191	0.0186865	DOWN
ENSMUSG00000078201	Tmem203	chr2	914	333	135	protein_coding	-1.36814	0.042156	DOWN
ENSMUSG00000035704	Alg8	chr7	2794	941	383	protein_coding	-1.36243	0.0470419	DOWN
ENSMUSG00000037361	Sf3b6	chr12	1115	6789	2764	protein_coding	-1.36202	0.00626564	DOWN
ENSMUSG00000053553	3110082I17Rik	chr5	1429	1895	772	protein_coding	-1.3611	0.0102575	DOWN
ENSMUSG00000064264	Zfp428	chr7	1308	1214	495	protein_coding	-1.35984	0.0138889	DOWN
ENSMUSG00000057895	Zfp105	chr9	2130	963	393	protein_coding	-1.35858	0.0321965	DOWN
ENSMUSG00000069833	Ahnak	chr19	18543	12960	5295	protein_coding	-1.35694	0.018716	DOWN
ENSMUSG00000028820	Sfpq	chr4	4743	9896	4044	protein_coding	-1.35664	0.00778514	DOWN
ENSMUSG00000026127	Imp4	chr1	2504	1438	588	protein_coding	-1.35575	0.0237601	DOWN
ENSMUSG00000015943	Bola1	chr3	1082	794	326	protein_coding	-1.34984	0.0179544	DOWN
ENSMUSG00000020808	Fam64a	chr11	2529	6112	2523	protein_coding	-1.34208	0.00752759	DOWN
ENSMUSG00000039748	Exo1	chr1	5506	1826	754	protein_coding	-1.34163	0.0489257	DOWN
ENSMUSG00000024571	Gm16286	chr18	3075	5975	2469	protein_coding	-1.34059	0.00823032	DOWN
ENSMUSG00000045629	Sh3tc2	chr18	4536	2303	952	protein_coding	-1.34006	0.0282487	DOWN
ENSMUSG00000031887	Tradd	chr8	1866	1959	810	protein_coding	-1.3397	0.0125717	DOWN
ENSMUSG00000033256	Shf	chr2	2305	1075	445	protein_coding	-1.33803	0.031479	DOWN
ENSMUSG00000024063	Lbh	chr17	3207	6636	2748	protein_coding	-1.33751	0.00802428	DOWN
ENSMUSG00000021411	Pxdc1	chr13	2103	3054	1265	protein_coding	-1.33714	0.00984915	DOWN
ENSMUSG00000091243	Vgll3	chr16	3322	6157	2551	protein_coding	-1.33674	0.00845107	DOWN
ENSMUSG00000023087	Noct	chr3	10658	4391	1830	protein_coding	-1.32828	0.0373216	DOWN
ENSMUSG00000018819	Lsp1	chr7	5174	4150	1732	protein_coding	-1.32625	0.0167035	DOWN
ENSMUSG00000006219	Fblim1	chr4	4457	3412	1425	protein_coding	-1.32523	0.0175644	DOWN
ENSMUSG00000041623	D11Wsu47e	chr11	2382	1619	678	protein_coding	-1.32132	0.0202171	DOWN
ENSMUSG00000028893	Sesn2	chr4	3475	2967	1243	protein_coding	-1.32075	0.0158241	DOWN
ENSMUSG00000020706	Ftsj3	chr11	4358	8922	3742	protein_coding	-1.31913	0.0084106	DOWN
ENSMUSG00000023988	Bysl	chr17	3854	4482	1880	protein_coding	-1.31899	0.0119426	DOWN
ENSMUSG00000025511	Tspan4	chr7	2178	3780	1590	protein_coding	-1.31493	0.00931567	DOWN
ENSMUSG00000074170	Plekhf1	chr7	1559	2606	1098	protein_coding	-1.31253	0.00949963	DOWN
ENSMUSG00000023143	Nagpa	chr16	2370	897	378	protein_coding	-1.3123	0.0423436	DOWN
ENSMUSG00000044986	Tst	chr15	1096	753	318	protein_coding	-1.3092	0.0203385	DOWN
ENSMUSG00000042812	Foxf1	chr8	2415	1725	730	protein_coding	-1.3062	0.0194371	DOWN
ENSMUSG00000029484	Anxa3	chr5	1597	46786	19800	protein_coding	-1.30615	0.00692053	DOWN
ENSMUSG00000039740	Alg2	chr4	3450	1678	712	protein_coding	-1.30237	0.0311516	DOWN
ENSMUSG00000034543	Morc2a	chr11	6013	4506	1912	protein_coding	-1.30234	0.0186571	DOWN
ENSMUSG00000038059	Smim3	chr18	1984	2373	1007	protein_coding	-1.30222	0.0121413	DOWN
ENSMUSG00000035692	Isg15	chr4	756	756	321	protein_coding	-1.30139	0.0140471	DOWN
ENSMUSG00000025792	Slc25a10	chr11	3455	3866	1642	protein_coding	-1.30096	0.0127189	DOWN
ENSMUSG00000034839	Larp6	chr9	2440	1358	577	protein_coding	-1.30042	0.0263355	DOWN
ENSMUSG00000022043	Trim35	chr14	4045	4194	1784	protein_coding	-1.29879	0.0136645	DOWN
ENSMUSG00000020309	Chac2	chr11	1315	472	201	protein_coding	-1.29717	0.0458499	DOWN
ENSMUSG00000063524	Eno1	chr4	5379	13945	5944	protein_coding	-1.29582	0.00804636	DOWN
ENSMUSG00000045671	Spred2	chr11	4619	2365	1009	protein_coding	-1.29449	0.0294886	DOWN
ENSMUSG00000035960	Apex1	chr14	1422	2284	977	protein_coding	-1.29071	0.0100405	DOWN
ENSMUSG00000022583	Ly6f	chr15	877	1972	845	protein_coding	-1.28821	0.00858352	DOWN
ENSMUSG00000022893	Adamts1	chr16	5302	2079	894	protein_coding	-1.28312	0.0415453	DOWN
ENSMUSG00000042804	Gpr153	chr4	3909	1976	850	protein_coding	-1.28262	0.0303091	DOWN
ENSMUSG00000020133	2310011J03Rik	chr10	1649	2210	951	protein_coding	-1.2821	0.0115636	DOWN
ENSMUSG00000054855	Rnd1	chr15	2967	13783	5951	protein_coding	-1.27726	0.0074908	DOWN
ENSMUSG00000052085	Dock8	chr19	7810	3354	1451	protein_coding	-1.27441	0.0373951	DOWN
ENSMUSG00000030782	Tgfb1i1	chr7	3598	3464	1499	protein_coding	-1.27401	0.0151472	DOWN
ENSMUSG00000036398	Ppp1r11	chr17	1975	9138	3956	protein_coding	-1.27341	0.00762693	DOWN
ENSMUSG00000002984	Tomm40	chr7	4239	4973	2156	protein_coding	-1.27133	0.0128477	DOWN
ENSMUSG00000018293	Pfn1	chr11	2405	44562	19338	protein_coding	-1.26995	0.00744665	DOWN
ENSMUSG00000032322	Pstpip1	chr9	3830	2139	929	protein_coding	-1.26876	0.0271266	DOWN
ENSMUSG00000024659	Anxa1	chr19	2608	31935	13874	protein_coding	-1.26833	0.00745769	DOWN
ENSMUSG00000031906	Smpd3	chr8	5148	2313	1006	protein_coding	-1.26671	0.0354194	DOWN
ENSMUSG00000022021	Diap3	chr14	4584	2548	1110	protein_coding	-1.26438	0.0276453	DOWN
ENSMUSG00000032492	Pth1r	chr9	2484	1737	757	protein_coding	-1.26381	0.0212031	DOWN
ENSMUSG00000012519	Mlkl	chr8	2303	2816	1228	protein_coding	-1.26291	0.0128219	DOWN
ENSMUSG00000079941	Gm11273	chr13	390	2382	1039	protein_coding	-1.26255	0.00778882	DOWN
ENSMUSG00000001983	Taco1	chr11	1383	926	405	protein_coding	-1.25867	0.0223584	DOWN
ENSMUSG00000046909	Tefm	chr11	1570	557	244	protein_coding	-1.25637	0.0482929	DOWN
ENSMUSG00000047143	Dmrta2	chr4	2922	1119	492	protein_coding	-1.25105	0.0441795	DOWN
ENSMUSG00000032715	Trib3	chr2	2125	10781	4743	protein_coding	-1.25019	0.00801692	DOWN
ENSMUSG00000048668	Rhno1	chr6	2486	5177	2278	protein_coding	-1.24992	0.00963208	DOWN
ENSMUSG00000001305	Rrp15	chr1	3239	3364	1481	protein_coding	-1.24918	0.0147351	DOWN
ENSMUSG00000025138	Sirt7	chr11	5148	2954	1302	protein_coding	-1.24752	0.0270603	DOWN
ENSMUSG00000070697	Utp3	chr5	1601	4533	1998	protein_coding	-1.24748	0.00875276	DOWN
ENSMUSG00000021266	Wars	chr12	3447	11109	4901	protein_coding	-1.24616	0.00847314	DOWN
ENSMUSG00000042380	Smim12	chr4	1022	1199	529	protein_coding	-1.24607	0.013418	DOWN
ENSMUSG00000063281	Zfp35	chr18	3040	1745	774	protein_coding	-1.2384	0.0273767	DOWN
ENSMUSG00000054675	Tmem119	chr5	2315	5116	2277	protein_coding	-1.23346	0.00979397	DOWN
ENSMUSG00000019837	Gtf3c6	chr10	1020	1467	655	protein_coding	-1.22888	0.0121118	DOWN
ENSMUSG00000051390	Zbtb22	chr17	2672	1256	561	protein_coding	-1.22834	0.0351656	DOWN
ENSMUSG00000018648	Dusp14	chr11	1945	5796	2591	protein_coding	-1.22712	0.00899558	DOWN
ENSMUSG00000041959	S100a10	chr3	1212	18513	8292	protein_coding	-1.22432	0.00834437	DOWN
ENSMUSG00000075227	Znhit2	chr19	1279	1441	647	protein_coding	-1.22081	0.0143635	DOWN
ENSMUSG00000063229	Ldha	chr7	2982	28075	12610	protein_coding	-1.22029	0.00835541	DOWN
ENSMUSG00000058407	Txndc9	chr1	5846	2441	1097	protein_coding	-1.21948	0.0409676	DOWN
ENSMUSG00000047428	Dlk2	chr17	2113	1008	454	protein_coding	-1.21631	0.0350037	DOWN
ENSMUSG00000047123	Ticam1	chr17	2992	1637	738	protein_coding	-1.21494	0.0300699	DOWN
ENSMUSG00000007659	Bcl2l1	chr2	4586	3911	1764	protein_coding	-1.21426	0.0187601	DOWN
ENSMUSG00000045827	Serpinb9	chr13	3494	2485	1123	protein_coding	-1.21146	0.0224099	DOWN
ENSMUSG00000049553	Polr1a	chr6	6105	4175	1887	protein_coding	-1.21126	0.0234474	DOWN
ENSMUSG00000030335	Mrpl51	chr6	3357	4280	1946	protein_coding	-1.20267	0.0140434	DOWN
ENSMUSG00000028322	Exosc3	chr4	1324	1164	530	protein_coding	-1.2006	0.018635	DOWN
ENSMUSG00000015143	Actn1	chr12	3805	20461	9352	protein_coding	-1.1951	0.00912436	DOWN
ENSMUSG00000028961	Pgd	chr4	6447	9854	4504	protein_coding	-1.19508	0.0126269	DOWN
ENSMUSG00000031875	Cmtm3	chr8	1616	2382	1089	protein_coding	-1.19474	0.0129544	DOWN
ENSMUSG00000032123	Dpagt1	chr9	1905	1684	771	protein_coding	-1.19266	0.0187307	DOWN
ENSMUSG00000045665	Mfsd5	chr15	1742	4998	2289	protein_coding	-1.19221	0.0100258	DOWN
ENSMUSG00000041506	Rrp9	chr9	2788	1456	667	protein_coding	-1.19183	0.0325828	DOWN
ENSMUSG00000003037	Rab8a	chr8	4678	5353	2453	protein_coding	-1.19138	0.0151398	DOWN
ENSMUSG00000040599	Mis12	chr11	3003	4063	1863	protein_coding	-1.19049	0.0137049	DOWN
ENSMUSG00000042215	Bag2	chr1	2252	1112	510	protein_coding	-1.19016	0.0348639	DOWN
ENSMUSG00000035105	Egln3	chr12	2662	1016	466	protein_coding	-1.19007	0.0474246	DOWN
ENSMUSG00000039959	Hip1	chr5	7850	8703	3992	protein_coding	-1.18998	0.0155813	DOWN
ENSMUSG00000005481	Ddx39	chr8	5155	9672	4437	protein_coding	-1.1898	0.0114386	DOWN
ENSMUSG00000020476	Dbnl	chr11	2346	5858	2689	protein_coding	-1.18891	0.0103716	DOWN
ENSMUSG00000042660	Wdr55	chr18	1498	2866	1318	protein_coding	-1.18626	0.0113539	DOWN
ENSMUSG00000000184	Ccnd2	chr6	5701	4843	2229	protein_coding	-1.18508	0.0194849	DOWN
ENSMUSG00000036977	Anapc10	chr8	2802	1095	504	protein_coding	-1.18501	0.0463282	DOWN
ENSMUSG00000030220	Arhgdib	chr6	1839	30189	13915	protein_coding	-1.18296	0.00931199	DOWN
ENSMUSG00000033313	Fbxl8	chr8	2103	1171	540	protein_coding	-1.18228	0.0306402	DOWN
ENSMUSG00000029507	Pus1	chr5	2180	3035	1401	protein_coding	-1.18081	0.0136718	DOWN
ENSMUSG00000051379	Flrt3	chr2	4865	2013	931	protein_coding	-1.17807	0.0434952	DOWN
ENSMUSG00000085795	Zfp703	chr8	3304	2616	1211	protein_coding	-1.17674	0.0210817	DOWN
ENSMUSG00000071653	1810009A15Rik	chr19	615	4595	2129	protein_coding	-1.17546	0.00934143	DOWN
ENSMUSG00000022814	Umps	chr16	3484	3991	1850	protein_coding	-1.1748	0.0155887	DOWN
ENSMUSG00000031984	2810004N23Rik	chr8	1382	1601	743	protein_coding	-1.17311	0.0154415	DOWN
ENSMUSG00000020392	Cdkn2aipnl	chr11	1958	5413	2513	protein_coding	-1.17259	0.0104709	DOWN
ENSMUSG00000041096	Tspyl2	chrX	2820	3675	1709	protein_coding	-1.17017	0.0144555	DOWN
ENSMUSG00000022228	Zscan26	chr13	4371	1868	869	protein_coding	-1.16964	0.0421376	DOWN
ENSMUSG00000022091	Sorbs3	chr14	2914	1826	852	protein_coding	-1.16534	0.0271781	DOWN
ENSMUSG00000057561	Eif1a	chr18	2879	9262	4325	protein_coding	-1.1642	0.0103164	DOWN
ENSMUSG00000038028	Tigar	chr6	3651	1588	742	protein_coding	-1.16329	0.041766	DOWN
ENSMUSG00000029860	Zyx	chr6	3739	19975	9343	protein_coding	-1.16181	0.00978661	DOWN
ENSMUSG00000025747	Tyms	chr5	6089	6393	2995	protein_coding	-1.15951	0.0169794	DOWN
ENSMUSG00000052429	Prmt1	chr7	2521	12917	6072	protein_coding	-1.1546	0.0100405	DOWN
ENSMUSG00000036139	Hoxc9	chr15	2430	1966	925	protein_coding	-1.15331	0.0215048	DOWN
ENSMUSG00000022961	Son	chr16	14354	6437	3034	protein_coding	-1.15074	0.0408609	DOWN
ENSMUSG00000053801	Grwd1	chr7	2053	2016	951	protein_coding	-1.14955	0.0183039	DOWN
ENSMUSG00000003039	Fam32a	chr8	1910	3171	1499	protein_coding	-1.14651	0.0130537	DOWN
ENSMUSG00000047731	Wbp1l	chr19	4463	7614	3601	protein_coding	-1.14583	0.0128587	DOWN
ENSMUSG00000028063	Lmna	chr3	4252	20376	9643	protein_coding	-1.14489	0.0103385	DOWN
ENSMUSG00000049305	Ccdc71	chr9	3108	3024	1434	protein_coding	-1.14199	0.0187528	DOWN
ENSMUSG00000038510	Rpf2	chr10	1924	1493	708	protein_coding	-1.14197	0.0226968	DOWN
ENSMUSG00000059040	Eno1b	chr18	1757	14066	6689	protein_coding	-1.13792	0.0101729	DOWN
ENSMUSG00000022787	Wdr53	chr16	1523	645	307	protein_coding	-1.13664	0.0443893	DOWN
ENSMUSG00000020923	Ubtf	chr11	6552	7860	3751	protein_coding	-1.13283	0.0161773	DOWN
ENSMUSG00000034161	Scx	chr15	1136	2745	1312	protein_coding	-1.13061	0.011755	DOWN
ENSMUSG00000020250	Txnrd1	chr10	3417	13527	6466	protein_coding	-1.13047	0.0106806	DOWN
ENSMUSG00000020163	Uqcr11	chr10	641	2012	962	protein_coding	-1.1301	0.0110817	DOWN
ENSMUSG00000026922	Agpat2	chr2	2130	2258	1081	protein_coding	-1.12825	0.0177336	DOWN
ENSMUSG00000033149	Phldb2	chr16	7577	13325	6390	protein_coding	-1.12582	0.013142	DOWN
ENSMUSG00000017009	Sdc4	chr2	2547	8913	4282	protein_coding	-1.1232	0.0110559	DOWN
ENSMUSG00000024664	Fads3	chr19	3269	20882	10033	protein_coding	-1.12308	0.0105445	DOWN
ENSMUSG00000036867	Smad6	chr9	3205	2591	1247	protein_coding	-1.12062	0.022454	DOWN
ENSMUSG00000039680	Mrps6	chr16	1590	1645	792	protein_coding	-1.12009	0.0183628	DOWN
ENSMUSG00000007805	Twist2	chr1	1329	712	343	protein_coding	-1.11924	0.0345548	DOWN
ENSMUSG00000041319	Thoc6	chr17	2026	1458	703	protein_coding	-1.11797	0.0251913	DOWN
ENSMUSG00000035337	Uchl4	chr9	1162	482	233	protein_coding	-1.11428	0.0468322	DOWN
ENSMUSG00000059326	Csf2ra	chr19	1849	1358	657	protein_coding	-1.11309	0.0251141	DOWN
ENSMUSG00000030034	Ino80b	chr6	1503	1328	643	protein_coding	-1.11194	0.0212362	DOWN
ENSMUSG00000071654	Uqcc3	chr19	829	2209	1070	protein_coding	-1.11136	0.0120125	DOWN
ENSMUSG00000038539	Atf5	chr7	1992	9574	4639	protein_coding	-1.11088	0.0110375	DOWN
ENSMUSG00000024790	Sac3d1	chr19	1374	2771	1345	protein_coding	-1.10838	0.0130169	DOWN
ENSMUSG00000025196	Cpn1	chr19	3688	1823	885	protein_coding	-1.10814	0.0382929	DOWN
ENSMUSG00000020834	Dhrs13	chr11	1967	2099	1019	protein_coding	-1.10812	0.018326	DOWN
ENSMUSG00000030587	2200002D01Rik	chr7	1530	821	399	protein_coding	-1.10657	0.0351472	DOWN
ENSMUSG00000038418	Egr1	chr18	4484	7180	3494	protein_coding	-1.10468	0.0149411	DOWN
ENSMUSG00000033685	Ucp2	chr7	6989	18117	8826	protein_coding	-1.10309	0.0125865	DOWN
ENSMUSG00000028057	Rit1	chr3	3229	2011	981	protein_coding	-1.10116	0.0303753	DOWN
ENSMUSG00000037656	Slc20a2	chr8	3649	2195	1071	protein_coding	-1.10084	0.0315416	DOWN
ENSMUSG00000014303	Glis2	chr16	4373	5225	2552	protein_coding	-1.09938	0.0174356	DOWN
ENSMUSG00000038895	Zfp653	chr9	2132	882	431	protein_coding	-1.09867	0.0480427	DOWN
ENSMUSG00000036850	Mrpl41	chr2	776	1316	644	protein_coding	-1.0966	0.0145107	DOWN
ENSMUSG00000031955	Bcar1	chr8	3171	17189	8412	protein_coding	-1.09654	0.0114349	DOWN
ENSMUSG00000020358	Hnrnpab	chr11	2782	36889	18061	protein_coding	-1.09589	0.0113024	DOWN
ENSMUSG00000023004	Tuba1b	chr15	1875	26141	12808	protein_coding	-1.09484	0.0117623	DOWN
ENSMUSG00000025377	Enthd2	chr11	3329	2493	1223	protein_coding	-1.09303	0.0258278	DOWN
ENSMUSG00000024535	Snx24	chr18	1880	1422	698	protein_coding	-1.0922	0.0255997	DOWN
ENSMUSG00000041203	2310036O22Rik	chr8	891	8481	4164	protein_coding	-1.09184	0.0117734	DOWN
ENSMUSG00000051255	Gm6563	chr19	869	5253	2586	protein_coding	-1.08799	0.0118506	DOWN
ENSMUSG00000039640	Mrpl12	chr11	1532	13027	6427	protein_coding	-1.08486	0.0120015	DOWN
ENSMUSG00000021711	Trappc13	chr13	5166	2478	1223	protein_coding	-1.08433	0.0414864	DOWN
ENSMUSG00000018378	Cuedc1	chr11	5779	4378	2162	protein_coding	-1.08348	0.0259161	DOWN
ENSMUSG00000020484	Xbp1	chr11	3248	7702	3808	protein_coding	-1.08177	0.0136056	DOWN
ENSMUSG00000029380	Cxcl1	chr5	953	489	242	protein_coding	-1.0804	0.0387123	DOWN
ENSMUSG00000004044	Ptrf	chr11	3587	47425	23478	protein_coding	-1.07991	0.0119831	DOWN
ENSMUSG00000034777	Vax2	chr6	1233	525	260	protein_coding	-1.07938	0.0477483	DOWN
ENSMUSG00000028729	Ebna1bp2	chr4	3553	5782	2864	protein_coding	-1.07911	0.0156218	DOWN
ENSMUSG00000051256	Jagn1	chr6	1201	3038	1505	protein_coding	-1.07893	0.0133922	DOWN
ENSMUSG00000021038	Vipas39	chr12	2701	1990	986	protein_coding	-1.07868	0.0266851	DOWN
ENSMUSG00000029446	Psph	chr5	4010	6490	3216	protein_coding	-1.07853	0.0156659	DOWN
ENSMUSG00000061950	Ppp4r1	chr17	5449	3328	1651	protein_coding	-1.07689	0.0321597	DOWN
ENSMUSG00000025485	Ric8	chr7	4742	2730	1357	protein_coding	-1.07406	0.0344886	DOWN
ENSMUSG00000047371	Zfp768	chr7	2245	1620	806	protein_coding	-1.07272	0.0274135	DOWN
ENSMUSG00000049792	Bag5	chr12	2508	1928	960	protein_coding	-1.07157	0.0258021	DOWN
ENSMUSG00000060301	2610008E11Rik	chr10	4229	2156	1074	protein_coding	-1.07094	0.0392936	DOWN
ENSMUSG00000019432	Ddx39b	chr17	3783	14623	7285	protein_coding	-1.07081	0.0125865	DOWN
ENSMUSG00000032714	Syde1	chr10	3288	5852	2918	protein_coding	-1.06953	0.0150809	DOWN
ENSMUSG00000032531	Amotl2	chr9	6289	12463	6232	protein_coding	-1.06546	0.014496	DOWN
ENSMUSG00000012117	Dhdds	chr4	3784	3358	1681	protein_coding	-1.06386	0.0233812	DOWN
ENSMUSG00000050471	Fam118b	chr9	5981	2808	1407	protein_coding	-1.0625	0.0437049	DOWN
ENSMUSG00000060938	Rpl26	chr11	1444	750	376	protein_coding	-1.06173	0.0392127	DOWN
ENSMUSG00000022557	Bop1	chr15	2476	8929	4493	protein_coding	-1.05639	0.0130831	DOWN
ENSMUSG00000028645	Slc2a1	chr4	2853	1898	956	protein_coding	-1.05497	0.0305445	DOWN
ENSMUSG00000039208	Metrnl	chr11	1586	6592	3323	protein_coding	-1.05381	0.0129875	DOWN
ENSMUSG00000079478	Sssca1	chr19	3083	2301	1160	protein_coding	-1.05371	0.0273915	DOWN
ENSMUSG00000003184	Irf3	chr7	3187	2804	1414	protein_coding	-1.05328	0.0237601	DOWN
ENSMUSG00000054967	Zfp647	chr15	1608	924	466	protein_coding	-1.05314	0.0355408	DOWN
ENSMUSG00000030879	Mrpl17	chr7	4153	2529	1276	protein_coding	-1.05251	0.0334069	DOWN
ENSMUSG00000001175	Calm1	chr12	4698	23210	11727	protein_coding	-1.05049	0.0128366	DOWN
ENSMUSG00000031917	Nip7	chr8	3031	2092	1057	protein_coding	-1.05048	0.0295327	DOWN
ENSMUSG00000019849	Prep	chr10	2729	5369	2715	protein_coding	-1.04928	0.0151177	DOWN
ENSMUSG00000051550	Zfp579	chr7	4159	13693	6930	protein_coding	-1.04809	0.0133996	DOWN
ENSMUSG00000019297	Nop9	chr14	3694	2338	1185	protein_coding	-1.04596	0.032259	DOWN
ENSMUSG00000047721	Bola2	chr7	1658	1686	857	protein_coding	-1.04181	0.0217807	DOWN
ENSMUSG00000020525	Ppm1d	chr11	3173	1614	822	protein_coding	-1.03901	0.0411185	DOWN
ENSMUSG00000003812	Dnase2a	chr8	5389	4293	2187	protein_coding	-1.03861	0.0263319	DOWN
ENSMUSG00000031778	Cx3cl1	chr8	3708	2030	1035	protein_coding	-1.03742	0.0380868	DOWN
ENSMUSG00000040532	Abhd11	chr5	2172	3431	1751	protein_coding	-1.03603	0.0169904	DOWN
ENSMUSG00000021810	Ecd	chr14	3125	2870	1466	protein_coding	-1.03474	0.0237969	DOWN
ENSMUSG00000031578	Mak16	chr8	1857	2002	1023	protein_coding	-1.03421	0.0213319	DOWN
ENSMUSG00000068101	Cenpm	chr15	1201	3163	1617	protein_coding	-1.03355	0.014621	DOWN
ENSMUSG00000078572	1810043H04Rik	chr11	780	1089	558	protein_coding	-1.03024	0.0183297	DOWN
ENSMUSG00000025161	Slc16a3	chr11	5318	3529	1810	protein_coding	-1.02884	0.0317734	DOWN
ENSMUSG00000020277	Pfkl	chr10	4395	7711	3955	protein_coding	-1.02882	0.0165305	DOWN
ENSMUSG00000018040	Rrp7a	chr15	5411	9002	4622	protein_coding	-1.0273	0.016972	DOWN
ENSMUSG00000028629	Exo5	chr4	2008	999	513	protein_coding	-1.0271	0.0427336	DOWN
ENSMUSG00000091900	Gm4353	chr7	1559	1694	870	protein_coding	-1.02692	0.0212693	DOWN
ENSMUSG00000030652	Coq7	chr7	4003	1799	924	protein_coding	-1.02681	0.047947	DOWN
ENSMUSG00000078812	Eif5a	chr11	2377	63533	32639	protein_coding	-1.02648	0.013245	DOWN
ENSMUSG00000029175	Slc35f6	chr5	3311	3065	1577	protein_coding	-1.02428	0.0241428	DOWN
ENSMUSG00000055044	Pdlim1	chr19	5260	14389	7405	protein_coding	-1.02397	0.0148896	DOWN
ENSMUSG00000032369	Plscr1	chr9	1692	1809	934	protein_coding	-1.01927	0.0219463	DOWN
ENSMUSG00000066607	6030419C18Rik	chr9	2139	1344	694	protein_coding	-1.0191	0.034117	DOWN
ENSMUSG00000072980	Oip5	chr2	1778	1310	678	protein_coding	-1.01578	0.0293083	DOWN
ENSMUSG00000024691	Fam111a	chr19	4125	8046	4168	protein_coding	-1.01449	0.0168249	DOWN
ENSMUSG00000003849	Nqo1	chr8	1553	926	480	protein_coding	-1.01355	0.0366483	DOWN
ENSMUSG00000029581	Fscn1	chr5	3012	58763	30463	protein_coding	-1.01343	0.0141795	DOWN
ENSMUSG00000026628	Atf3	chr1	1984	1068	554	protein_coding	-1.01253	0.0407248	DOWN
ENSMUSG00000020238	Ncln	chr10	3465	6122	3182	protein_coding	-1.00964	0.0175202	DOWN
ENSMUSG00000040010	Slc7a5	chr8	3708	10386	5399	protein_coding	-1.00945	0.0154194	DOWN
ENSMUSG00000027293	Ehd4	chr2	4007	7929	4123	protein_coding	-1.00902	0.0167844	DOWN
ENSMUSG00000026857	Ntmt1	chr2	2798	2688	1402	protein_coding	-1.00462	0.0244665	DOWN
ENSMUSG00000003865	Gys1	chr7	4789	3431	1795	protein_coding	-1.00022	0.0311001	DOWN
ENSMUSG00000020385	Clk4	chr11	5797	2030	4249	protein_coding	1.00007	0.031777	UP
ENSMUSG00000036104	Rab3gap1	chr1	7006	2079	4352	protein_coding	1.00021	0.0373657	UP
ENSMUSG00000038725	Pkhd1l1	chr15	12754	3543	7417	protein_coding	1.00029	0.0399411	UP
ENSMUSG00000001248	Gramd1a	chr7	2683	4448	9322	protein_coding	1.00191	0.0152024	UP
ENSMUSG00000068747	Sort1	chr3	7560	3765	7891	protein_coding	1.00198	0.0238962	UP
ENSMUSG00000052751	Repin1	chr6	3975	1166	2444	protein_coding	1.0021	0.0376858	UP
ENSMUSG00000023707	Ogfod2	chr5	2260	1716	3598	protein_coding	1.00257	0.0189073	UP
ENSMUSG00000049764	Zfp280b	chr10	5097	1225	2571	protein_coding	1.00397	0.0461626	UP
ENSMUSG00000059323	Tonsl	chr15	4956	4521	9498	protein_coding	1.00541	0.0172737	UP
ENSMUSG00000036097	Fam178a	chr19	6880	3122	6566	protein_coding	1.00697	0.0252024	UP
ENSMUSG00000040565	Btaf1	chr19	7204	2342	4934	protein_coding	1.00944	0.0335467	UP
ENSMUSG00000041685	Fcho2	chr13	5229	1702	3588	protein_coding	1.01037	0.0334511	UP
ENSMUSG00000020134	Peli1	chr11	6553	1614	3404	protein_coding	1.01102	0.0444003	UP
ENSMUSG00000002546	Golga2	chr2	5500	4957	10459	protein_coding	1.01163	0.0172995	UP
ENSMUSG00000042386	Tex13	chrX	2800	4275	9024	protein_coding	1.01227	0.0151876	UP
ENSMUSG00000038047	Haus6	chr4	6459	2472	5219	protein_coding	1.01252	0.0287748	UP
ENSMUSG00000020263	Appl2	chr10	5949	1387	2929	protein_coding	1.01287	0.046766	UP
ENSMUSG00000002948	Map2k7	chr8	5359	3227	6815	protein_coding	1.01294	0.0208425	UP
ENSMUSG00000021287	Xrcc3	chr12	2750	1305	2756	protein_coding	1.01295	0.0242384	UP
ENSMUSG00000061740	Cyp2d22	chr15	2771	1312	2771	protein_coding	1.01306	0.0242789	UP
ENSMUSG00000031951	Tmem231	chr8	2887	1465	3097	protein_coding	1.0144	0.0231347	UP
ENSMUSG00000008668	Rps18	chr17	2491	826	1748	protein_coding	1.01592	0.0320824	UP
ENSMUSG00000037649	H2-DMa	chr17	1641	575	1217	protein_coding	1.01612	0.0303532	UP
ENSMUSG00000020130	Tbc1d15	chr10	3773	2936	6216	protein_coding	1.01656	0.0177888	UP
ENSMUSG00000031731	Ap1g1	chr8	4835	1663	3527	protein_coding	1.01908	0.030791	UP
ENSMUSG00000009741	Ubp1	chr9	3850	3082	6543	protein_coding	1.02051	0.0175018	UP
ENSMUSG00000056493	Foxk1	chr5	7445	2299	4886	protein_coding	1.02207	0.034117	UP
ENSMUSG00000032512	Wdr48	chr9	3821	2296	4880	protein_coding	1.02218	0.0201398	UP
ENSMUSG00000037326	Capn15	chr17	3520	884	1885	protein_coding	1.02687	0.0414901	UP
ENSMUSG00000026944	Abca2	chr2	8346	3304	7054	protein_coding	1.02865	0.0264606	UP
ENSMUSG00000021495	Fam193b	chr13	4338	4335	9267	protein_coding	1.0305	0.0156144	UP
ENSMUSG00000046139	Patl1	chr19	4221	3298	7053	protein_coding	1.03107	0.0172259	UP
ENSMUSG00000050578	Mmp13	chr9	2675	1015	2172	protein_coding	1.03197	0.0273951	UP
ENSMUSG00000055809	Dnaaf3	chr7	2224	521	1115	protein_coding	1.03211	0.0443856	UP
ENSMUSG00000032316	Clk3	chr9	2494	3748	8031	protein_coding	1.03388	0.0142311	UP
ENSMUSG00000024975	Pdcd4	chr19	2556	2308	4953	protein_coding	1.03608	0.0158389	UP
ENSMUSG00000027365	Trpm7	chr2	11315	3737	8026	protein_coding	1.03723	0.0306439	UP
ENSMUSG00000001280	Sp1	chr15	8325	4742	10189	protein_coding	1.03787	0.0198271	UP
ENSMUSG00000029185	Fam114a1	chr5	2964	7849	16868	protein_coding	1.03813	0.0130942	UP
ENSMUSG00000044906	4930503L19Rik	chr18	2291	542	1166	protein_coding	1.03963	0.0432009	UP
ENSMUSG00000069835	Sat2	chr11	1424	465	1001	protein_coding	1.04056	0.0308756	UP
ENSMUSG00000010608	Rbm25	chr12	18784	7296	15752	protein_coding	1.04478	0.0260633	UP
ENSMUSG00000025404	R3hdm2	chr10	5987	4555	9835	protein_coding	1.0449	0.0169978	UP
ENSMUSG00000078495	Gm13157	chr4	2912	751	1623	protein_coding	1.0462	0.0386939	UP
ENSMUSG00000027820	Mme	chr3	4240	903	1957	protein_coding	1.05027	0.0474246	UP
ENSMUSG00000060935	Tmem263	chr10	3778	2303	4992	protein_coding	1.05053	0.0184842	UP
ENSMUSG00000021823	Vcl	chr14	5229	1736	3763	protein_coding	1.05054	0.0296137	UP
ENSMUSG00000028039	Efna3	chr3	2434	917	1988	protein_coding	1.05075	0.0262804	UP
ENSMUSG00000023755	Rhebl1	chr15	1940	966	2099	protein_coding	1.05403	0.0211111	UP
ENSMUSG00000059851	Suv420h2	chr7	4001	5542	12043	protein_coding	1.05414	0.013716	UP
ENSMUSG00000052146	Rps10	chr17	1937	851	1851	protein_coding	1.0555	0.0229213	UP
ENSMUSG00000032042	Srpr	chr9	3364	6241	13640	protein_coding	1.06242	0.0129912	UP
ENSMUSG00000006463	Zdhhc24	chr19	2916	1115	2439	protein_coding	1.06367	0.0253974	UP
ENSMUSG00000038550	Ciart	chr3	2261	945	2068	protein_coding	1.06427	0.023635	UP
ENSMUSG00000021413	Prpf4b	chr13	4465	2074	4539	protein_coding	1.06438	0.0217807	UP
ENSMUSG00000030722	Nfatc2ip	chr7	3388	774	1695	protein_coding	1.0653	0.0424503	UP
ENSMUSG00000021374	Nup153	chr13	6914	2085	4569	protein_coding	1.06626	0.0314496	UP
ENSMUSG00000024188	Luc7l	chr17	7509	5632	12351	protein_coding	1.06733	0.0160044	UP
ENSMUSG00000022994	Adcy6	chr15	6017	6344	13927	protein_coding	1.06884	0.0140029	UP
ENSMUSG00000024299	Adamts10	chr17	5453	6042	13281	protein_coding	1.07069	0.0138153	UP
ENSMUSG00000047777	Phf13	chr4	3205	1814	3988	protein_coding	1.07092	0.0185467	UP
ENSMUSG00000038025	Phf2	chr13	5260	2074	4569	protein_coding	1.07389	0.0241207	UP
ENSMUSG00000037235	Mxd4	chr5	3882	3007	6626	protein_coding	1.07424	0.0157432	UP
ENSMUSG00000029283	Cdc7	chr5	4128	3107	6851	protein_coding	1.07522	0.0157763	UP
ENSMUSG00000020863	Luc7l3	chr11	7278	7439	16432	protein_coding	1.07775	0.0139735	UP
ENSMUSG00000032449	Slc25a36	chr9	6796	2268	5019	protein_coding	1.0804	0.0277483	UP
ENSMUSG00000038486	Sv2a	chr3	4636	1897	4199	protein_coding	1.08075	0.0231089	UP
ENSMUSG00000008855	Hdac5	chr11	8780	5657	12525	protein_coding	1.08113	0.0170088	UP
ENSMUSG00000032727	Mier3	chr13	5846	1186	2626	protein_coding	1.08119	0.0472737	UP
ENSMUSG00000021112	Mpp5	chr12	5512	1635	3624	protein_coding	1.08272	0.0311405	UP
ENSMUSG00000034602	Mon2	chr10	9303	2435	5401	protein_coding	1.08373	0.0354967	UP
ENSMUSG00000075600	Zc3h3	chr15	3360	697	1548	protein_coding	1.0856	0.0455188	UP
ENSMUSG00000002845	Tmem39a	chr16	4094	3082	6849	protein_coding	1.08645	0.015493	UP
ENSMUSG00000063015	Ccni	chr5	3303	13600	30235	protein_coding	1.08704	0.0117807	UP
ENSMUSG00000067942	Zfp160	chr17	3791	941	2092	protein_coding	1.08704	0.0372222	UP
ENSMUSG00000064373	Sepp1	chr15	2845	6016	13377	protein_coding	1.0873	0.0120493	UP
ENSMUSG00000042508	Dmtf1	chr5	3779	2906	6462	protein_coding	1.08737	0.0153201	UP
ENSMUSG00000036779	Papd5	chr8	4937	2886	6420	protein_coding	1.08793	0.0175386	UP
ENSMUSG00000041219	Arhgap11a	chr2	5332	3342	7439	protein_coding	1.08882	0.0169095	UP
ENSMUSG00000034413	Neurl1b	chr17	6331	1460	3251	protein_coding	1.08934	0.0400957	UP
ENSMUSG00000045767	B230219D22Rik	chr13	4651	3028	6747	protein_coding	1.09031	0.0166152	UP
ENSMUSG00000038708	Golga4	chr9	7535	2444	5449	protein_coding	1.09117	0.0279065	UP
ENSMUSG00000038967	Pdk2	chr11	3163	1260	2812	protein_coding	1.0926	0.0230868	UP
ENSMUSG00000025224	Gbf1	chr19	9062	8318	18586	protein_coding	1.09433	0.0141207	UP
ENSMUSG00000023961	Enpp4	chr17	4560	1180	2639	protein_coding	1.09563	0.0346615	UP
ENSMUSG00000037572	Wdhd1	chr14	7167	1832	4108	protein_coding	1.09944	0.0349595	UP
ENSMUSG00000031508	Ankrd10	chr8	3950	2015	4520	protein_coding	1.09997	0.0185467	UP
ENSMUSG00000029056	Pank4	chr4	3487	2784	6252	protein_coding	1.10158	0.014415	UP
ENSMUSG00000048271	Rbm33	chr5	10592	3759	8459	protein_coding	1.10456	0.0247461	UP
ENSMUSG00000006134	Crkl	chr16	3863	1067	2403	protein_coding	1.1057	0.031365	UP
ENSMUSG00000030870	Ubfd1	chr7	9629	2472	5579	protein_coding	1.10875	0.0338742	UP
ENSMUSG00000070000	Fcho1	chr8	4467	836	1888	protein_coding	1.10971	0.048418	UP
ENSMUSG00000033478	Fam160b1	chr19	5630	3108	7030	protein_coding	1.11196	0.0168801	UP
ENSMUSG00000021431	Snrnp48	chr13	1799	2548	5775	protein_coding	1.11488	0.011674	UP
ENSMUSG00000021192	Golga5	chr12	2897	2222	5045	protein_coding	1.11742	0.0137454	UP
ENSMUSG00000030815	Phkg2	chr7	3998	1656	3763	protein_coding	1.11861	0.020493	UP
ENSMUSG00000032182	Yipf2	chr9	2150	601	1367	protein_coding	1.12	0.0300147	UP
ENSMUSG00000020493	Prr11	chr11	3824	3710	8461	protein_coding	1.12383	0.012454	UP
ENSMUSG00000038150	Ormdl3	chr11	2184	4048	9252	protein_coding	1.12698	0.0106586	UP
ENSMUSG00000034893	Cog3	chr14	4222	1509	3454	protein_coding	1.1291	0.022855	UP
ENSMUSG00000042460	C1galt1	chr6	2452	507	1163	protein_coding	1.13222	0.0412656	UP
ENSMUSG00000040297	Suco	chr1	6308	1463	3361	protein_coding	1.13439	0.0360964	UP
ENSMUSG00000019907	Ppp1r12a	chr10	3403	1190	2735	protein_coding	1.135	0.0229985	UP
ENSMUSG00000018846	Pank3	chr11	7376	3556	8179	protein_coding	1.13609	0.0175166	UP
ENSMUSG00000026121	Sema4c	chr1	4590	903	2078	protein_coding	1.13682	0.0431641	UP
ENSMUSG00000028809	Srrm1	chr4	7299	10134	23357	protein_coding	1.13908	0.0109713	UP
ENSMUSG00000030329	Pianp	chr6	2753	659	1519	protein_coding	1.1392	0.034426	UP
ENSMUSG00000002550	Uck1	chr2	2751	1966	4536	protein_coding	1.14058	0.0137601	UP
ENSMUSG00000020715	Ern1	chr11	8173	1788	4131	protein_coding	1.14257	0.0378219	UP
ENSMUSG00000024594	Prrc1	chr18	4801	4388	10153	protein_coding	1.1447	0.012248	UP
ENSMUSG00000022680	Pdxdc1	chr16	7973	4328	10021	protein_coding	1.14568	0.0156843	UP
ENSMUSG00000062510	Nsl1	chr1	3387	1494	3463	protein_coding	1.14727	0.0183959	UP
ENSMUSG00000040225	Prrc2c	chr1	14166	3348	7763	protein_coding	1.14774	0.0342347	UP
ENSMUSG00000034269	Setd5	chr6	12481	6322	14662	protein_coding	1.14805	0.0165011	UP
ENSMUSG00000038535	Zfp280d	chr9	4360	830	1931	protein_coding	1.15259	0.0437013	UP
ENSMUSG00000022263	Trio	chr15	11494	2099	4889	protein_coding	1.15426	0.0458241	UP
ENSMUSG00000029502	Golga3	chr5	12671	4498	10500	protein_coding	1.15746	0.0216409	UP
ENSMUSG00000035696	Rnf38	chr4	8336	1875	4377	protein_coding	1.15748	0.0354525	UP
ENSMUSG00000035620	Ric8b	chr10	3068	1152	2691	protein_coding	1.15843	0.020574	UP
ENSMUSG00000024350	Dnajc18	chr18	5169	3126	7310	protein_coding	1.15998	0.014426	UP
ENSMUSG00000033054	Npat	chr9	6248	1594	3728	protein_coding	1.16018	0.0305519	UP
ENSMUSG00000002910	Arrdc2	chr8	2329	555	1303	protein_coding	1.1657	0.0325828	UP
ENSMUSG00000075595	Zfp652	chr11	15444	3012	7072	protein_coding	1.16582	0.0411295	UP
ENSMUSG00000025220	Mgea5	chr19	5024	4872	11486	protein_coding	1.17172	0.0111884	UP
ENSMUSG00000036661	Dennd3	chr15	5703	1970	4647	protein_coding	1.17253	0.0216262	UP
ENSMUSG00000043614	Vps37d	chr5	1544	745	1761	protein_coding	1.17551	0.0160706	UP
ENSMUSG00000061983	Rps12	chr10	476	336	798	protein_coding	1.18235	0.0125901	UP
ENSMUSG00000008200	Fnbp4	chr2	6583	5330	12681	protein_coding	1.18489	0.0117403	UP
ENSMUSG00000066232	Ipo7	chr7	3117	3399	8091	protein_coding	1.18563	0.0103937	UP
ENSMUSG00000040268	Plekha1	chr7	8527	1577	3770	protein_coding	1.19181	0.0418212	UP
ENSMUSG00000028871	Rspo1	chr4	1938	725	1734	protein_coding	1.19248	0.0192936	UP
ENSMUSG00000053460	Ggcx	chr6	3244	2211	5290	protein_coding	1.19299	0.0125754	UP
ENSMUSG00000027536	Chmp4c	chr3	1856	381	912	protein_coding	1.19367	0.0368175	UP
ENSMUSG00000033364	Usp37	chr1	7196	1300	3113	protein_coding	1.19422	0.0429433	UP
ENSMUSG00000025816	Sec61a2	chr2	3799	912	2184	protein_coding	1.19429	0.0306586	UP
ENSMUSG00000024943	Smc5	chr19	5730	6494	15578	protein_coding	1.19676	0.0101472	UP
ENSMUSG00000062729	Ppox	chr1	4515	1667	4027	protein_coding	1.20688	0.0188374	UP
ENSMUSG00000025199	Chuk	chr19	5087	3232	7817	protein_coding	1.20861	0.012535	UP
ENSMUSG00000020883	Fbxl20	chr11	12106	2839	6872	protein_coding	1.20977	0.0304341	UP
ENSMUSG00000024530	Slmo1	chr18	2167	585	1417	protein_coding	1.21076	0.0258168	UP
ENSMUSG00000027589	Pcmtd2	chr2	4183	2128	5167	protein_coding	1.21425	0.0143304	UP
ENSMUSG00000033597	Caskin1	chr17	6172	1378	3347	protein_coding	1.21472	0.032053	UP
ENSMUSG00000032688	Malt1	chr18	5073	920	2239	protein_coding	1.21757	0.0404893	UP
ENSMUSG00000024241	Sos1	chr17	8919	3370	8204	protein_coding	1.218	0.0178146	UP
ENSMUSG00000046329	Slc25a23	chr17	5294	4702	11461	protein_coding	1.21981	0.0101656	UP
ENSMUSG00000021123	Rdh12	chr12	2967	486	1187	protein_coding	1.22272	0.0456696	UP
ENSMUSG00000008318	Relt	chr7	3279	1169	2857	protein_coding	1.22365	0.0187086	UP
ENSMUSG00000030059	Tmf1	chr6	3465	1863	4562	protein_coding	1.22646	0.0132634	UP
ENSMUSG00000029385	Ccng2	chr5	5458	1632	3997	protein_coding	1.2267	0.0221634	UP
ENSMUSG00000038002	Cramp1l	chr17	7517	1229	3014	protein_coding	1.22862	0.0451913	UP
ENSMUSG00000051427	Ccdc157	chr11	5589	924	2269	protein_coding	1.23052	0.0444077	UP
ENSMUSG00000026788	Zbtb43	chr2	5225	845	2080	protein_coding	1.23399	0.0454562	UP
ENSMUSG00000039396	Neil3	chr8	5296	2511	6184	protein_coding	1.2347	0.0142789	UP
ENSMUSG00000036550	Cnot1	chr8	8390	4986	12290	protein_coding	1.23595	0.0121634	UP
ENSMUSG00000035545	Leng8	chr7	6391	13734	34098	protein_coding	1.24636	0.00800957	UP
ENSMUSG00000036698	Ago2	chr15	10957	2101	5219	protein_coding	1.24712	0.0357653	UP
ENSMUSG00000041132	N4bp2l1	chr5	1906	569	1415	protein_coding	1.24873	0.0211663	UP
ENSMUSG00000042826	Fgf11	chr11	3044	518	1290	protein_coding	1.25077	0.0412987	UP
ENSMUSG00000027510	Rbm38	chr2	2869	4142	10317	protein_coding	1.25105	0.00838484	UP
ENSMUSG00000030180	Kdm5a	chr6	14185	2390	5954	protein_coding	1.25127	0.0417329	UP
ENSMUSG00000044950	Pwwp2a	chr11	5508	990	2474	protein_coding	1.25577	0.0381641	UP
ENSMUSG00000020889	Nr1d1	chr11	3077	3741	9364	protein_coding	1.25813	0.00852097	UP
ENSMUSG00000024164	C3	chr17	5143	14820	37103	protein_coding	1.25842	0.0077557	UP
ENSMUSG00000093989	Rnasek	chr11	885	169	424	protein_coding	1.26147	0.0350625	UP
ENSMUSG00000037808	Fam76b	chr9	4325	1004	2524	protein_coding	1.26438	0.0275239	UP
ENSMUSG00000023960	Enpp5	chr17	4858	4176	10509	protein_coding	1.26586	0.00920162	UP
ENSMUSG00000048109	Rbm15	chr3	3270	1067	2687	protein_coding	1.26686	0.0185063	UP
ENSMUSG00000049516	Spty2d1	chr7	5223	1262	3207	protein_coding	1.27994	0.0252943	UP
ENSMUSG00000028093	Acp6	chr3	4592	1911	4859	protein_coding	1.28076	0.0143157	UP
ENSMUSG00000030309	Caprin2	chr6	7656	1320	3357	protein_coding	1.28106	0.0383297	UP
ENSMUSG00000022864	D16Ertd472e	chr16	2453	452	1150	protein_coding	1.28166	0.0351398	UP
ENSMUSG00000074220	Zfp382	chr7	2013	287	734	protein_coding	1.28915	0.0479544	UP
ENSMUSG00000032363	Adamts7	chr9	6373	1191	3050	protein_coding	1.29106	0.0339919	UP
ENSMUSG00000036501	Fam13b	chr18	3343	1330	3409	protein_coding	1.29235	0.0145622	UP
ENSMUSG00000057367	Birc2	chr9	3130	1317	3390	protein_coding	1.29845	0.0136865	UP
ENSMUSG00000035597	Prpf39	chr12	4401	2804	7243	protein_coding	1.30353	0.00998896	UP
ENSMUSG00000032009	Sesn3	chr9	2162	439	1135	protein_coding	1.30482	0.0299043	UP
ENSMUSG00000074578	1500012F01Rik	chr2	1901	2667	6944	protein_coding	1.31497	0.00734364	UP
ENSMUSG00000030213	Atf7ip	chr6	4525	4618	12042	protein_coding	1.31716	0.00773363	UP
ENSMUSG00000039759	Thap3	chr4	1334	1681	4398	protein_coding	1.32195	0.00727741	UP
ENSMUSG00000006920	Ezh1	chr11	7440	2420	6379	protein_coding	1.33275	0.0162877	UP
ENSMUSG00000037857	Nufip2	chr11	5792	1984	5264	protein_coding	1.34217	0.0151913	UP
ENSMUSG00000020986	Sec23a	chr12	4840	2250	5981	protein_coding	1.34489	0.0114533	UP
ENSMUSG00000025195	Dnmbp	chr19	4882	1650	4392	protein_coding	1.34684	0.0152244	UP
ENSMUSG00000020812	1810032O08Rik	chr11	2776	1144	3049	protein_coding	1.34867	0.0124945	UP
ENSMUSG00000054648	Zfp869	chr8	1590	576	1536	protein_coding	1.34946	0.0141759	UP
ENSMUSG00000028175	Depdc1a	chr3	3323	549	1468	protein_coding	1.3534	0.0353863	UP
ENSMUSG00000024887	Asah2	chr19	4682	786	2104	protein_coding	1.35496	0.0345217	UP
ENSMUSG00000024383	Map3k2	chr18	10791	1708	4578	protein_coding	1.35683	0.0371634	UP
ENSMUSG00000022629	Kif21a	chr15	6475	1167	3128	protein_coding	1.35686	0.0313834	UP
ENSMUSG00000039879	Heca	chr10	3667	635	1709	protein_coding	1.36275	0.032855	UP
ENSMUSG00000047604	Frat2	chr19	2155	426	1148	protein_coding	1.36462	0.0275901	UP
ENSMUSG00000025235	Bbs4	chr9	2542	853	2299	protein_coding	1.36481	0.0149191	UP
ENSMUSG00000031156	Slc35a2	chrX	3081	1019	2760	protein_coding	1.37194	0.0148418	UP
ENSMUSG00000072115	Ang	chr14	1273	295	801	protein_coding	1.37551	0.0219352	UP
ENSMUSG00000030091	Nup210	chr6	8163	1333	3637	protein_coding	1.3825	0.0339625	UP
ENSMUSG00000096107	Gm16505	chr13	387	185	506	protein_coding	1.38604	0.0102539	UP
ENSMUSG00000010453	Kansl3	chr1	4663	4803	13168	protein_coding	1.38945	0.00664827	UP
ENSMUSG00000079036	Alkbh1	chr12	5437	938	2573	protein_coding	1.39022	0.0313392	UP
ENSMUSG00000048388	Fam171b	chr2	5744	831	2282	protein_coding	1.3918	0.0391869	UP
ENSMUSG00000097221	1810049J17Rik	chr15	462	89	245	protein_coding	1.39533	0.0268433	UP
ENSMUSG00000057863	Rpl36	chr17	404	1138	3151	protein_coding	1.40373	0.00578734	UP
ENSMUSG00000033760	Rbm4b	chr19	9886	1898	5272	protein_coding	1.4083	0.0263539	UP
ENSMUSG00000041329	Atp1b2	chr11	4085	3232	9014	protein_coding	1.41417	0.00706402	UP
ENSMUSG00000029131	Dnajb6	chr5	5721	1860	5195	protein_coding	1.41625	0.0138705	UP
ENSMUSG00000079487	Med12	chrX	7704	1486	4161	protein_coding	1.41992	0.025596	UP
ENSMUSG00000017418	Arl5b	chr2	7230	924	2611	protein_coding	1.43306	0.0430022	UP
ENSMUSG00000078502	Gm13212	chr4	3595	2419	6839	protein_coding	1.4338	0.00732892	UP
ENSMUSG00000042138	Msantd2	chr9	2289	1022	2893	protein_coding	1.4356	0.00983444	UP
ENSMUSG00000060657	Marf1	chr16	7765	2463	7031	protein_coding	1.44774	0.013429	UP
ENSMUSG00000072623	Zfp9	chr6	3968	1693	4843	protein_coding	1.45074	0.0100442	UP
ENSMUSG00000090733	Rps27	chr3	255	181	520	protein_coding	1.45695	0.00683223	UP
ENSMUSG00000031986	Sprtn	chr8	2116	260	753	protein_coding	1.46856	0.0426269	UP
ENSMUSG00000073422	H2-Ke6	chr17	1533	183	532	protein_coding	1.47401	0.0440066	UP
ENSMUSG00000045730	Adrb2	chr18	2143	237	692	protein_coding	1.48031	0.0481862	UP
ENSMUSG00000024301	Kifc5b	chr17	2627	2908	8530	protein_coding	1.48694	0.0051766	UP
ENSMUSG00000044934	Zfp367	chr13	5454	1253	3677	protein_coding	1.48757	0.0177999	UP
ENSMUSG00000067629	Syngap1	chr17	4031	962	2827	protein_coding	1.48959	0.016972	UP
ENSMUSG00000034723	Tmx4	chr2	10907	2098	6166	protein_coding	1.48975	0.0224319	UP
ENSMUSG00000075470	Alg10b	chr15	3727	1173	3462	protein_coding	1.49583	0.0121155	UP
ENSMUSG00000025154	Arhgap19	chr19	5140	567	1675	protein_coding	1.49717	0.0469684	UP
ENSMUSG00000034245	Hdac11	chr6	3849	2451	7251	protein_coding	1.49923	0.00645695	UP
ENSMUSG00000051517	Arhgef39	chr4	2675	1936	5749	protein_coding	1.50466	0.00600074	UP
ENSMUSG00000038658	Ric1	chr19	10727	3482	10347	protein_coding	1.50565	0.0113687	UP
ENSMUSG00000030259	Rassf8	chr6	5559	1250	3743	protein_coding	1.51669	0.0172995	UP
ENSMUSG00000095362	Gm14325	chr2	1616	205	614	protein_coding	1.51704	0.037546	UP
ENSMUSG00000028248	Pnisr	chr4	10187	1575	4724	protein_coding	1.51908	0.028727	UP
ENSMUSG00000005533	Igf1r	chr7	4489	921	2776	protein_coding	1.52616	0.0192568	UP
ENSMUSG00000023393	Slc17a9	chr2	3200	901	2718	protein_coding	1.52737	0.0130169	UP
ENSMUSG00000079242	C730034F03Rik	chr15	1280	140	429	protein_coding	1.54998	0.0436166	UP
ENSMUSG00000035713	Usp35	chr7	5285	606	1874	protein_coding	1.56316	0.0401067	UP
ENSMUSG00000039701	Usp53	chr3	4014	441	1365	protein_coding	1.56448	0.042454	UP
ENSMUSG00000045294	Insig1	chr5	2697	1626	5049	protein_coding	1.5691	0.00580574	UP
ENSMUSG00000056718	Gm13199	chr2	759	97	303	protein_coding	1.57769	0.0334768	UP
ENSMUSG00000020482	Ccdc117	chr11	3372	1652	5171	protein_coding	1.58065	0.00659676	UP
ENSMUSG00000044783	Hjurp	chr1	8331	11391	36658	protein_coding	1.62066	0.00368286	UP
ENSMUSG00000036391	Sec24a	chr11	10683	1481	4774	protein_coding	1.62305	0.0278992	UP
ENSMUSG00000003233	Dvl3	chr16	4899	732	2374	protein_coding	1.63183	0.0245879	UP
ENSMUSG00000035293	G2e3	chr12	7886	1379	4489	protein_coding	1.6372	0.0194334	UP
ENSMUSG00000037526	Atg14	chr14	3450	728	2404	protein_coding	1.65785	0.0144408	UP
ENSMUSG00000028971	Cort	chr4	677	227	759	protein_coding	1.67583	0.00791023	UP
ENSMUSG00000039086	Ss18l1	chr2	4343	418	1411	protein_coding	1.68957	0.0414643	UP
ENSMUSG00000040124	Gorab	chr1	2509	393	1347	protein_coding	1.71157	0.0199227	UP
ENSMUSG00000034059	Ypel4	chr2	2614	423	1455	protein_coding	1.71671	0.0188263	UP
ENSMUSG00000031953	Tmem170	chr8	1943	230	792	protein_coding	1.71829	0.0296726	UP
ENSMUSG00000034173	Zbed5	chr5	2583	269	934	protein_coding	1.73024	0.0348602	UP
ENSMUSG00000018362	Kpna2	chr11	2873	286	1012	protein_coding	1.75755	0.0356586	UP
ENSMUSG00000087610	Gm16253	chr3	550	134	484	protein_coding	1.7872	0.00951067	UP
ENSMUSG00000017550	Atad5	chr11	7532	1302	4706	protein_coding	1.7882	0.0151692	UP
ENSMUSG00000050310	Rictor	chr15	9311	1709	6301	protein_coding	1.81685	0.0134069	UP
ENSMUSG00000078866	Gm14420	chr2	2172	1371	5098	protein_coding	1.82913	0.00335909	UP
ENSMUSG00000063550	Nup98	chr7	4051	606	2278	protein_coding	1.8448	0.0171928	UP
ENSMUSG00000027438	Napb	chr2	7051	691	2629	protein_coding	1.86218	0.0312031	UP
ENSMUSG00000021256	Vash1	chr12	2599	239	938	protein_coding	1.907	0.0318874	UP
ENSMUSG00000058546	Rpl23a	chr11	847	78	321	protein_coding	1.97545	0.028727	UP
ENSMUSG00000054387	Mdm4	chr1	3511	508	2144	protein_coding	2.01183	0.0135651	UP
ENSMUSG00000035992	Fnip1	chr11	7119	798	3381	protein_coding	2.01741	0.0199558	UP
ENSMUSG00000070639	Lrrc8b	chr5	2841	178	756	protein_coding	2.02093	0.0471707	UP
ENSMUSG00000025006	Sorbs1	chr19	3075	196	838	protein_coding	2.03052	0.0454489	UP
ENSMUSG00000078919	Dpm1	chr2	7489	487	2199	protein_coding	2.10928	0.0394481	UP
ENSMUSG00000062901	Klhl24	chr16	6683	1033	4669	protein_coding	2.1107	0.0103238	UP
ENSMUSG00000037336	Mfsd2b	chr12	5148	930	4270	protein_coding	2.13336	0.00786608	UP
ENSMUSG00000032119	Hinfp	chr9	2100	317	1464	protein_coding	2.14179	0.0102171	UP
ENSMUSG00000002428	Hltf	chr3	5931	356	1700	protein_coding	2.19001	0.0397719	UP
ENSMUSG00000048249	Crebrf	chr17	8564	830	4100	protein_coding	2.23887	0.0176159	UP
ENSMUSG00000041702	Btbd7	chr12	4298	448	2321	protein_coding	2.3076	0.0141096	UP
ENSMUSG00000025429	Pstpip2	chr18	1395	92	517	protein_coding	2.42488	0.0250552	UP
ENSMUSG00000031529	Tnks	chr8	6444	274	1592	protein_coding	2.47302	0.0455923	UP
ENSMUSG00000042390	Gatad2b	chr3	1906	194	1165	protein_coding	2.52063	0.0107358	UP
ENSMUSG00000022003	Slc25a30	chr14	1706	425	2663	protein_coding	2.58194	0.00214864	UP
ENSMUSG00000035258	Abi3bp	chr16	4735	177	1141	protein_coding	2.6229	0.0457689	UP
ENSMUSG00000052812	Atad2b	chr12	4688	269	2413	protein_coding	3.09957	0.0122737	UP
