# Supplementary material for: A novel posttranslational modification of histone, H3 S-sulfhydration, is down-regulated in asthenozoospermic sperm
Source: J Assist Reprod Genet. 2021 Oct 18;38(12):3175–93. doi: 10.1007/s10815-021-02314-x (PMC8666411; doi:10.1007/s10815-021-02314-x)
Supplement: Supplementary file 7 — (XLSX 12 kb) [file 10815_2021_2314_MOESM5_ESM.xlsx]

## Sheet: Age and semen parameters of don
Age and semen parameters of semen donors
ID	patient age	seman volume (ml)	concentration(million per mL)	Percentage of progressive motile sperm(PR%)	Total number (million)	Semen donor
2460796700	26	1	70.6	89.8	70.6	normozoospermic
2359609700	29	2	83.2	78	166.4	normozoospermic
2458429200	40	3	91.9	74.2	275.7	normozoospermic
2452575400	32	3	61.8	73.2	185.4	normozoospermic
2228687600	36	2.2	113.1	68.8	248.82	normozoospermic
2460812300	30	0.5	48.8	65	24.4	normozoospermic
2460781300	26	1.25	41	64.3	51.25	normozoospermic
2442220600	25	2.25	34.7	63.4	78.075	normozoospermic
2460969100	33	1.5	78.1	61.8	117.15	normozoospermic
2460962700	27	1.5	35.6	61	53.4	normozoospermic
2300112500	28	1.8	20.2	60.7	36.36	normozoospermic
2460998000	28	3	17.1	58	51.3	normozoospermic
2422379400	30	1.8	61.3	57	110.34	normozoospermic
2460902100	33	2.2	44.8	56.3	98.56	normozoospermic
2432136000	31	1.5	18.3	53.3	27.45	normozoospermic
2456449200	36	0.75	53.2	52.2	39.9	normozoospermic
2444557400	24	1.5	35.8	52.2	53.7	normozoospermic
2452682800	30	3.8	35.1	49.3	133.38	normozoospermic
2456516100	34	4	35	48.8	140	normozoospermic
2461714700	32	2	31.4	44.3	62.8	normozoospermic
2438974400	33	2.5	31.3	41.2	78.25	normozoospermic
2384389400	45	3.5	94.8	39.5	331.8	normozoospermic
2440225600	34	1	28.5	36	28.5	normozoospermic
2402232700	26	3.9	37.8	35.7	147.42	normozoospermic
2400140500	32	3	50.7	34	152.1	normozoospermic
2435435000	40	1.6	29.9	32.5	47.84	normozoospermic
2451899800	33	1.5	44.4	31.6	66.6	asthenozoospermic
2466007800	24	4.1	38.2	31.4	156.62	asthenozoospermic
2445910500	36	2.8	47	31	131.6	asthenozoospermic
1798814900	27	3.7	32.3	28.2	119.51	asthenozoospermic
2463884500	27	3	16.2	24.2	18.6	asthenozoospermic
2442217600	34	1.5	39	22.7	58.5	asthenozoospermic
2463889000	35	1.5	24.7	22.4	37.05	asthenozoospermic
2459281700	39	1.5	24.6	20.8	36.9	asthenozoospermic
2463899300	36	5.8	33.3	20.6	193.14	asthenozoospermic
2463921900	36	2	44.4	19.1	88.8	asthenozoospermic
2454269300	29	1.5	17.5	18.3	26.25	asthenozoospermic
2450020800	38	4.1	31.2	18.1	127.92	asthenozoospermic
2438955000	37	2.4	49	18.1	117.6	asthenozoospermic
2440093000	31	1.5	45.4	17.1	68.1	asthenozoospermic
2460298900	37	1	70.7	14.8	70.7	asthenozoospermic
2437746500	26	1.5	25.1	13.4	37.65	asthenozoospermic
2464501000	37	1.3	25.4	12.9	33.02	asthenozoospermic
2458567800	26	1.25	33.3	12.7	41.625	asthenozoospermic
2464678000	34	1.25	67.1	12.4	83.875	asthenozoospermic
2464672000	26	1.5	28.9	11.1	43.35	asthenozoospermic
2464779600	32	1	49.1	10.1	49.1	asthenozoospermic
2234609300	28	4	47.7	4.6	190.8	asthenozoospermic
2462205800	28	3	21.2	4.1	63.6	asthenozoospermic
2462110100	38	3	21.3	1.9	63.9	asthenozoospermic
